# Supplementary material for: Harnessing machine learning to guide phylogenetic-tree search algorithms
Source: Nat Commun. 2021 Mar 31;12:1983. doi: 10.1038/s41467-021-22073-8 (PMC8012635; doi:10.1038/s41467-021-22073-8)
Supplement: Supplementary file 4 — Supplementary Data 1 [file 41467_2021_22073_MOESM4_ESM.xlsx]

## Sheet: Sheet1
prune_name	rgft_name	orig_ds_ll	ll	diff_ll	diff_ll_pred
N5	Sp0014	-58580.3	-58549	31.2309	0.0855698
N23	N5	-58580.3	-58550.9	29.3321	-0.807761
Sp0022	N46	-58580.3	-58552.9	27.392	-0.947224
N23	N4	-58580.3	-58554.7	25.5926	1.30137
N46	Sp0022	-58580.3	-58555.6	24.7102	0.0616525
N5	N23	-58580.3	-58558.3	21.948	0.472725
N23	N1	-58580.3	-58558.7	21.552	-6.66802
Sp0014	N15	-58580.3	-58560.8	19.5007	-3.14963
Sp0026	Sp0021	-58580.3	-58562.2	18.0292	0.0660472
N15	N5	-58580.3	-58564.1	16.1341	-1.07361
Sp0026	N9	-58580.3	-58564.1	16.1311	-8.69603
N9	Sp0026	-58580.3	-58564.1	16.1195	-6.08675
Sp0011	Sp0027	-58580.3	-58567.8	12.4943	-4.11057
Sp0014	N23	-58580.3	-58569.5	10.7767	0.0996836
Sp0011	N7	-58580.3	-58570.9	9.36497	0.0562859
Sp0025	Sp0011	-58580.3	-58573	7.22771	-1.51237
Sp0014	Sp0022	-58580.3	-58573.6	6.69595	0.042468
N15	Sp0014	-58580.3	-58573.6	6.63606	-31.9822
N7	Sp0011	-58580.3	-58574.1	6.11218	-64.1492
Sp0011	Sp0025	-58580.3	-58574.4	5.81386	-99.232
Sp0022	Sp0014	-58580.3	-58574.5	5.72625	-38.3459
Sp0025	N20	-58580.3	-58574.9	5.37687	-76.9086
Sp0011	N13	-58580.3	-58575.5	4.73142	-54.3619
N20	N4	-58580.3	-58575.9	4.36867	-9.18884
Sp0011	N4	-58580.3	-58576.4	3.82065	0.0824006
N20	N10	-58580.3	-58576.9	3.32628	-23.748
N10	N20	-58580.3	-58576.9	3.32612	-9.49528
Sp0011	N6	-58580.3	-58576.9	3.32262	0.0444541
N41	N15	-58580.3	-58577.3	2.99399	-39.6791
N10	Sp0011	-58580.3	-58577.3	2.96999	0.0898378
Sp0011	N10	-58580.3	-58577.3	2.96994	0.066174
N20	N6	-58580.3	-58577.3	2.96992	-11.2631
N39	Sp0022	-58580.3	-58577.4	2.86453	-26.3291
Sp0022	N39	-58580.3	-58577.4	2.86217	-24.5511
N38	N23	-58580.3	-58577.4	2.86135	-12.3715
N46	N38	-58580.3	-58577.5	2.7651	-23.0869
Sp0014	N31	-58580.3	-58577.5	2.76505	0.0717941
N38	N46	-58580.3	-58577.5	2.7592	-56.6786
N41	Sp0006	-58580.3	-58577.6	2.67522	-54.2404
Sp0027	Sp0011	-58580.3	-58577.8	2.49303	-91.8192
N20	N7	-58580.3	-58577.9	2.38358	0.0390875
Sp0027	Sp0025	-58580.3	-58577.9	2.33698	-19.5887
Sp0025	Sp0027	-58580.3	-58577.9	2.33687	-31.1147
N23	N7	-58580.3	-58577.9	2.33684	-37.0191
N32	N15	-58580.3	-58578.2	2.0818	-12.9048
Sp0009	Sp0006	-58580.3	-58578.2	2.08144	-66.764
Sp0006	Sp0009	-58580.3	-58578.2	2.07493	-72.0049
Sp0002	Sp0001	-58580.3	-58578.9	1.36536	-35.0652
N26	N10	-58580.3	-58578.9	1.36344	0.00938099
Sp0001	Sp0002	-58580.3	-58578.9	1.36287	-36.0482
Sp0014	N5	-58580.3	-58579	1.30048	-130.898
Sp0011	N23	-58580.3	-58579.1	1.19056	-63.0223
Sp0014	N8	-58580.3	-58579.3	1.00327	-204.606
Sp0025	N6	-58580.3	-58579.6	0.633952	-56.2952
Sp0025	N7	-58580.3	-58579.7	0.606356	0.00840909
N23	Sp0027	-58580.3	-58579.7	0.605802	-38.5683
Sp0027	N23	-58580.3	-58579.7	0.605169	-32.3852
Sp0024	Sp0009	-58580.3	-58579.8	0.431593	-55.8036
N41	N24	-58580.3	-58579.8	0.428162	-36.3168
Sp0009	Sp0024	-58580.3	-58579.8	0.425531	0.0171562
Sp0010	N7	-58580.3	-58579.9	0.408732	-60.0307
N26	Sp0002	-58580.3	-58580.3	-0.000596	-5.91691
N11	N10	-58580.3	-58580.3	-0.000596	-8.13397
N9	N8	-58580.3	-58580.3	-0.000599	-15.6351
Sp0001	N18	-58580.3	-58580.3	-0.0006	-11.4133
N20	Sp0011	-58580.3	-58580.3	-0.000602	-10.3197
Sp0005	Sp0004	-58580.3	-58580.3	-0.000604	-0.315236
N15	Sp0026	-58580.3	-58580.3	-0.000604	-12.9525
Sp0016	Sp0007	-58580.3	-58580.3	-0.000607	-4.68991
Sp0019	N1	-58580.3	-58580.3	-0.000611	-127.564
N50	Sp0003	-58580.3	-58580.3	-0.000612	-2.19734
Sp0023	N1	-58580.3	-58580.3	-0.000612	-88.9146
Sp0025	N23	-58580.3	-58580.3	-0.000613	-23.7612
Sp0014	N46	-58580.3	-58580.3	-0.000613	-26.2572
N46	Sp0014	-58580.3	-58580.3	-0.000622	-6.22608
N24	Sp0006	-58580.3	-58580.3	-0.000625	-10.1491
Sp0003	N50	-58580.3	-58580.3	-0.000627	-5.38169
Sp0019	Sp0023	-58580.3	-58580.3	-0.00063	-9.04566
Sp0024	N41	-58580.3	-58580.3	-0.000653	-20.0444
Sp0012	N37	-58580.3	-58580.3	-0.000662	-10.0203
Sp0006	N24	-58580.3	-58580.3	-0.00068	-18.9618
Sp0023	Sp0019	-58580.3	-58580.3	-0.00069	-4.45533
N38	N39	-58580.3	-58580.3	-0.00069	-44.4057
Sp0022	N31	-58580.3	-58580.3	-0.000704	-21.6745
N7	N6	-58580.3	-58580.3	-0.000724	-14.7334
N39	N38	-58580.3	-58580.3	-0.000737	-3.95084
Sp0011	N20	-58580.3	-58580.3	-0.00074	-4.93041
N1	Sp0019	-58580.3	-58580.3	-0.000769	-20.3208
N41	Sp0024	-58580.3	-58580.3	-0.000832	-5.78066
Sp0008	Sp0020	-58580.3	-58580.3	-0.000947	-0.845646
N31	Sp0022	-58580.3	-58580.3	-0.000958	-2.75404
Sp0010	N28	-58580.3	-58580.3	-0.000982	-35.2201
N23	Sp0025	-58580.3	-58580.3	-0.001011	-13.8428
N13	Sp0027	-58580.3	-58580.3	-0.001022	-10.2169
N32	Sp0009	-58580.3	-58580.3	-0.001048	-3.50755
N28	Sp0010	-58580.3	-58580.3	-0.001078	-1.47173
Sp0004	Sp0005	-58580.3	-58580.3	-0.001234	-0.901383
Sp0027	N13	-58580.3	-58580.3	-0.001666	-11.6391
N10	N11	-58580.3	-58580.3	-0.001721	-0.439682
N6	N7	-58580.3	-58580.3	-0.002021	-8.59588
N5	N4	-58580.3	-58580.3	-0.002143	-5.60271
N18	Sp0001	-58580.3	-58580.3	-0.002201	-5.92283
Sp0000	Sp0015	-58580.3	-58580.3	-0.002297	-9.17786
N4	N5	-58580.3	-58580.3	-0.00262	-9.79449
Sp0007	Sp0016	-58580.3	-58580.3	-0.002813	-0.247583
N37	Sp0012	-58580.3	-58580.3	-0.003336	-2.86235
N8	N9	-58580.3	-58580.3	-0.004008	-13.3027
Sp0020	Sp0008	-58580.3	-58580.3	-0.004373	-0.0683714
Sp0018	Sp0017	-58580.3	-58580.3	-0.004383	-5.5992
Sp0002	N26	-58580.3	-58580.3	-0.004467	-9.70705
Sp0015	Sp0000	-58580.3	-58580.3	-0.004522	-14.0129
N1	Sp0023	-58580.3	-58580.3	-0.00463	-19.0831
Sp0017	Sp0018	-58580.3	-58580.3	-0.005176	-5.59971
Sp0026	N15	-58580.3	-58580.3	-0.005189	-20.6191
Sp0009	N32	-58580.3	-58580.3	-0.007544	-18.5759
Sp0013	Sp0021	-58580.3	-58580.3	-0.007864	-5.40206
Sp0021	Sp0013	-58580.3	-58580.3	-0.008037	-5.34763
Sp0010	N6	-58580.3	-58580.9	-0.661071	-18.5844
Sp0025	N11	-58580.3	-58581	-0.734006	-53.2756
Sp0026	Sp0013	-58580.3	-58581	-0.760023	-74.1188
Sp0027	N10	-58580.3	-58581.1	-0.869594	-56.2195
Sp0006	N32	-58580.3	-58581.3	-0.996381	-35.7395
N32	Sp0006	-58580.3	-58581.3	-0.996418	-25.5352
Sp0009	N15	-58580.3	-58581.3	-0.998211	-8.10024
Sp0025	Sp0010	-58580.3	-58581.5	-1.20974	-128.512
Sp0014	N9	-58580.3	-58581.7	-1.43579	-203.896
Sp0011	N1	-58580.3	-58582.1	-1.79101	-48.3017
Sp0014	Sp0006	-58580.3	-58582.1	-1.85264	-375.283
N13	N5	-58580.3	-58582.1	-1.85818	-58.2928
N7	N20	-58580.3	-58582.3	-2.01855	-26.9878
Sp0027	N6	-58580.3	-58582.4	-2.10734	-18.2546
N6	Sp0027	-58580.3	-58582.4	-2.10799	-24.6321
N13	N4	-58580.3	-58582.4	-2.10818	-8.809
N11	N7	-58580.3	-58582.6	-2.37069	-8.70931
N7	N11	-58580.3	-58582.6	-2.37098	-31.5228
N10	N4	-58580.3	-58582.6	-2.37104	-8.258
Sp0010	N4	-58580.3	-58582.9	-2.66057	-48.4019
Sp0022	N38	-58580.3	-58583	-2.78568	-27.172
N38	Sp0022	-58580.3	-58583	-2.78574	-32.7829
N39	N23	-58580.3	-58583.1	-2.7916	0.129052
N5	N13	-58580.3	-58583.3	-3.04291	-74.9639
N46	N31	-58580.3	-58583.5	-3.26805	-13.4675
N38	Sp0014	-58580.3	-58583.5	-3.26809	-35.7223
Sp0014	N38	-58580.3	-58583.5	-3.27097	-32.0645
N20	Sp0027	-58580.3	-58584.5	-4.2336	-106.335
Sp0025	N10	-58580.3	-58584.5	-4.27818	-79.9102
N5	Sp0025	-58580.3	-58584.7	-4.4237	-134.952
Sp0010	Sp0025	-58580.3	-58584.8	-4.49827	-157.397
N46	N23	-58580.3	-58585.1	-4.86077	-8.34595
Sp0011	N28	-58580.3	-58585.3	-5.08619	-43.5261
N28	Sp0011	-58580.3	-58585.3	-5.08627	-52.9811
Sp0010	N11	-58580.3	-58585.4	-5.08952	-17.6977
Sp0027	N18	-58580.3	-58585.5	-5.28543	-84.6476
N7	N10	-58580.3	-58585.7	-5.44462	-23.9206
N11	N4	-58580.3	-58585.7	-5.44507	-1.56098
N10	N7	-58580.3	-58585.7	-5.44569	-28.5734
Sp0027	N20	-58580.3	-58586.2	-5.93994	-66.8462
Sp0011	Sp0001	-58580.3	-58586.7	-6.45285	-54.7442
Sp0011	N18	-58580.3	-58586.8	-6.55935	-38.2445
Sp0022	N50	-58580.3	-58587.2	-6.91369	-60.1297
Sp0010	N10	-58580.3	-58587.3	-6.99497	-60.7638
Sp0022	Sp0003	-58580.3	-58587.3	-7.01038	-85.5219
Sp0010	N13	-58580.3	-58587.5	-7.21598	-79.6683
Sp0025	N4	-58580.3	-58588	-7.73107	-27.8669
N10	Sp0027	-58580.3	-58588	-7.78106	-37.8562
Sp0027	Sp0001	-58580.3	-58588.3	-7.99423	-90.7686
Sp0025	N28	-58580.3	-58588.3	-8.04779	-146.602
Sp0010	Sp0027	-58580.3	-58588.4	-8.10627	-106.142
N5	N31	-58580.3	-58588.5	-8.26462	-182.836
N20	Sp0025	-58580.3	-58589	-8.74866	-142.024
Sp0001	N26	-58580.3	-58589.1	-8.88624	-63.3225
Sp0002	N10	-58580.3	-58589.1	-8.88627	-30.498
N26	Sp0001	-58580.3	-58589.1	-8.88631	-43.5899
Sp0021	Sp0026	-58580.3	-58589.4	-9.15699	-78.5651
N20	Sp0001	-58580.3	-58589.5	-9.20059	-43.0896
N23	N6	-58580.3	-58589.5	-9.27858	-101.721
Sp0027	N11	-58580.3	-58589.6	-9.35319	-25.9683
N6	Sp0025	-58580.3	-58589.8	-9.57577	-52.9486
Sp0011	N5	-58580.3	-58590.3	-10.0737	-71.7297
N5	N7	-58580.3	-58590.9	-10.6136	-44.2249
N6	N1	-58580.3	-58590.9	-10.6222	-6.59501
N7	N5	-58580.3	-58590.9	-10.6268	-71.3291
N20	N13	-58580.3	-58590.9	-10.6681	-68.9829
N13	N1	-58580.3	-58591.3	-10.9906	-15.8639
N13	N6	-58580.3	-58591.4	-11.1498	-26.1815
Sp0027	N4	-58580.3	-58591.4	-11.1519	-22.9661
N6	N13	-58580.3	-58591.4	-11.1531	-27.5965
Sp0014	N24	-58580.3	-58591.5	-11.1975	-341.615
N5	Sp0022	-58580.3	-58592	-11.7181	-143.091
N20	N5	-58580.3	-58592.2	-11.9091	-72.9272
Sp0001	N20	-58580.3	-58592.7	-12.4583	-54.8531
N9	N15	-58580.3	-58593.1	-12.8873	-43.6432
Sp0026	N5	-58580.3	-58593.2	-12.8884	-17.183
N15	N9	-58580.3	-58593.2	-12.8934	-29.2378
N20	N18	-58580.3	-58593.3	-13.0122	-65.5048
N26	N6	-58580.3	-58593.5	-13.2449	-50.3554
N10	Sp0010	-58580.3	-58594.3	-14.0465	-57.2905
Sp0027	N26	-58580.3	-58594.5	-14.242	-121.839
Sp0010	N23	-58580.3	-58594.7	-14.3927	-139.25
N20	N1	-58580.3	-58594.8	-14.5378	-56.8414
N10	N28	-58580.3	-58595.3	-15.0389	-73.3872
Sp0001	Sp0011	-58580.3	-58595.4	-15.1296	-51.9857
Sp0002	Sp0011	-58580.3	-58595.4	-15.151	-117.278
N5	N39	-58580.3	-58595.5	-15.2337	-223.321
N5	N38	-58580.3	-58595.5	-15.2518	-228.505
Sp0011	Sp0010	-58580.3	-58595.9	-15.6581	-31.3758
N28	N11	-58580.3	-58595.9	-15.6582	-34.3877
Sp0010	Sp0011	-58580.3	-58595.9	-15.6582	-26.7324
Sp0027	N28	-58580.3	-58596.1	-15.8723	-107.881
N28	N6	-58580.3	-58596.4	-16.1235	-44.3295
Sp0003	Sp0000	-58580.3	-58596.5	-16.2274	-28.5375
Sp0015	N46	-58580.3	-58596.5	-16.2286	-15.7363
Sp0000	Sp0003	-58580.3	-58596.5	-16.2298	-18.0377
Sp0006	N41	-58580.3	-58596.8	-16.4908	-54.7731
N11	Sp0027	-58580.3	-58596.9	-16.6418	-41.9676
N11	N13	-58580.3	-58597	-16.6913	-33.5129
N26	Sp0011	-58580.3	-58597	-16.694	-117.065
N18	Sp0011	-58580.3	-58597	-16.7324	-55.3142
Sp0027	Sp0002	-58580.3	-58597	-16.7507	-156.413
N26	N4	-58580.3	-58597.1	-16.7957	-66.3025
Sp0011	Sp0002	-58580.3	-58597.3	-17.0233	-98.3505
N18	N20	-58580.3	-58597.4	-17.1058	-84.7834
N5	Sp0027	-58580.3	-58597.4	-17.1512	-76.5158
N10	N1	-58580.3	-58597.7	-17.4163	-17.2281
N26	N7	-58580.3	-58597.7	-17.4783	-106.456
Sp0001	N11	-58580.3	-58597.8	-17.58	-31.925
N11	Sp0001	-58580.3	-58597.8	-17.58	-22.8049
N18	N6	-58580.3	-58597.8	-17.58	-36.2421
N41	Sp0009	-58580.3	-58597.9	-17.6706	-48.7665
Sp0024	N24	-58580.3	-58597.9	-17.6707	-28.9426
Sp0027	Sp0010	-58580.3	-58597.9	-17.6719	-93.362
Sp0009	N41	-58580.3	-58597.9	-17.6758	-43.6492
N26	N11	-58580.3	-58598	-17.7152	-78.7562
N5	N20	-58580.3	-58598	-17.7484	-119.694
Sp0024	N15	-58580.3	-58598.1	-17.8292	-30.2799
N26	Sp0027	-58580.3	-58598.2	-17.9249	-142.967
N5	Sp0011	-58580.3	-58598.4	-18.1025	-110.265
N20	N23	-58580.3	-58598.7	-18.3945	-129.154
N26	N20	-58580.3	-58598.9	-18.6368	-79.592
Sp0002	N20	-58580.3	-58598.9	-18.646	-100.37
N5	N6	-58580.3	-58599	-18.7444	-39.3149
N6	N5	-58580.3	-58599	-18.7446	-65.4403
N7	N1	-58580.3	-58599	-18.7479	-17.437
N13	Sp0011	-58580.3	-58599.3	-19.0602	-63.5503
N15	N1	-58580.3	-58599.4	-19.1552	-62.7379
Sp0001	N6	-58580.3	-58599.6	-19.3721	-19.9465
N18	N11	-58580.3	-58599.6	-19.3721	-42.6954
N11	N18	-58580.3	-58599.6	-19.377	-11.1107
N28	N4	-58580.3	-58599.8	-19.5015	-69.872
N28	N7	-58580.3	-58600.3	-19.9883	-124.41
Sp0002	N11	-58580.3	-58600.3	-20.0786	-52.1924
N7	Sp0010	-58580.3	-58600.4	-20.1787	-77.0512
Sp0006	Sp0024	-58580.3	-58600.5	-20.1906	-80.4052
N28	N10	-58580.3	-58600.6	-20.312	-88.2163
Sp0011	N26	-58580.3	-58600.6	-20.3505	-96.9429
Sp0014	Sp0026	-58580.3	-58600.6	-20.3775	-327.009
N23	Sp0011	-58580.3	-58601	-20.6977	-143.672
N10	N5	-58580.3	-58601.2	-20.9276	-75.3704
Sp0001	N4	-58580.3	-58601.3	-21.017	-21.7247
Sp0024	Sp0006	-58580.3	-58601.6	-21.3542	-85.2573
N18	N4	-58580.3	-58601.8	-21.5111	-43.7309
N7	N28	-58580.3	-58601.8	-21.584	-98.6354
Sp0003	Sp0015	-58580.3	-58601.9	-21.5995	-28.7785
Sp0015	Sp0003	-58580.3	-58601.9	-21.5996	-37.5642
Sp0000	N46	-58580.3	-58601.9	-21.6022	-12.6805
N6	N23	-58580.3	-58601.9	-21.6279	-58.4489
N13	N20	-58580.3	-58602.1	-21.8057	-74.7557
Sp0010	N1	-58580.3	-58602.1	-21.8238	-80.9705
N13	N11	-58580.3	-58602.1	-21.8548	-35.5934
N23	N8	-58580.3	-58602.3	-22.0083	-211.924
Sp0025	N1	-58580.3	-58602.5	-22.2148	-53.9028
Sp0001	Sp0010	-58580.3	-58602.6	-22.3383	-123.841
Sp0010	Sp0001	-58580.3	-58602.6	-22.3412	-111.326
N10	N13	-58580.3	-58602.8	-22.5545	-53.1016
Sp0014	Sp0025	-58580.3	-58603	-22.6932	-82.4647
N11	Sp0025	-58580.3	-58603	-22.7405	-86.2545
N5	N11	-58580.3	-58603	-22.7587	-69.7138
N11	N5	-58580.3	-58603.1	-22.7984	-33.1541
N18	N7	-58580.3	-58603.4	-23.167	-76.4633
N5	N46	-58580.3	-58603.6	-23.3293	-247.314
Sp0001	N28	-58580.3	-58603.8	-23.4996	-121.352
N13	N10	-58580.3	-58604	-23.7185	-54.5
N23	N9	-58580.3	-58604.4	-24.0917	-206.2
N15	N4	-58580.3	-58604.8	-24.5266	-103.345
Sp0014	N13	-58580.3	-58604.8	-24.555	-38.3878
Sp0010	N18	-58580.3	-58604.9	-24.6031	-95.6728
N5	N10	-58580.3	-58605.2	-24.8897	-57.9583
Sp0010	N5	-58580.3	-58605.3	-25.0751	-103.393
Sp0027	N1	-58580.3	-58605.7	-25.4576	-37.5599
N28	Sp0027	-58580.3	-58606	-25.7438	-152.799
Sp0001	N7	-58580.3	-58606.1	-25.8426	-56.8959
Sp0002	N6	-58580.3	-58606.3	-26.0333	-40.8376
N11	N1	-58580.3	-58606.5	-26.205	-14.5488
Sp0025	N5	-58580.3	-58606.6	-26.3873	-99.1546
N7	Sp0001	-58580.3	-58606.8	-26.5362	-67.9726
N23	N10	-58580.3	-58606.9	-26.6066	-145.193
N7	N18	-58580.3	-58607	-26.7306	-60.0087
N18	Sp0027	-58580.3	-58607	-26.7319	-111.845
Sp0002	Sp0010	-58580.3	-58607.4	-27.0998	-109.92
N23	N11	-58580.3	-58607.6	-27.3037	-106.689
Sp0025	N18	-58580.3	-58607.9	-27.6708	-104.266
Sp0002	N28	-58580.3	-58608.8	-28.539	-164.291
N11	N23	-58580.3	-58609	-28.7207	-51.0418
N23	N20	-58580.3	-58609.8	-29.5281	-128.434
N5	N28	-58580.3	-58609.9	-29.6546	-138.598
Sp0027	N5	-58580.3	-58610.3	-30.0389	-70.2096
Sp0025	Sp0001	-58580.3	-58610.4	-30.175	-111.178
Sp0001	Sp0027	-58580.3	-58610.8	-30.4888	-87.9359
N26	N13	-58580.3	-58611.5	-31.2052	-138.876
Sp0002	N4	-58580.3	-58612.1	-31.8661	-64.5582
N26	N1	-58580.3	-58612.5	-32.2856	-86.9241
N8	Sp0021	-58580.3	-58612.9	-32.6369	-36.7217
Sp0021	N8	-58580.3	-58612.9	-32.6373	-65.668
Sp0013	N5	-58580.3	-58612.9	-32.6398	-31.8065
Sp0013	N8	-58580.3	-58613	-32.7168	-65.7142
N8	Sp0013	-58580.3	-58613	-32.7169	-32.8273
Sp0021	N5	-58580.3	-58613	-32.7207	-31.7742
N5	Sp0010	-58580.3	-58613.3	-33.0425	-145.466
N28	N13	-58580.3	-58613.7	-33.4435	-148.019
N20	Sp0002	-58580.3	-58613.8	-33.5116	-129.803
N18	N1	-58580.3	-58614.6	-34.3682	-75.8563
N10	Sp0025	-58580.3	-58615	-34.6962	-111.378
Sp0001	N1	-58580.3	-58615	-34.7852	-44.6271
N26	N5	-58580.3	-58615.2	-34.938	-165.814
Sp0002	N7	-58580.3	-58615.7	-35.4171	-105.683
N20	N26	-58580.3	-58616	-35.6891	-106.865
N10	N23	-58580.3	-58616.1	-35.8298	-98.7514
N8	N1	-58580.3	-58616.5	-36.2303	-18.1
N4	N9	-58580.3	-58616.5	-36.2309	-50.2676
N9	N4	-58580.3	-58616.5	-36.2356	-58.8725
N28	Sp0001	-58580.3	-58616.9	-36.6104	-152.242
N18	Sp0010	-58580.3	-58616.9	-36.6363	-106.589
N18	N28	-58580.3	-58617.8	-37.5513	-156.487
Sp0001	N5	-58580.3	-58618.3	-38.0061	-87.6082
N11	Sp0002	-58580.3	-58618.3	-38.051	-54.3949
N28	N5	-58580.3	-58618.6	-38.3329	-182.35
Sp0022	Sp0000	-58580.3	-58618.6	-38.3502	-76.111
N26	Sp0010	-58580.3	-58618.8	-38.5076	-150.076
N28	N1	-58580.3	-58618.8	-38.5743	-105.02
N26	N28	-58580.3	-58618.9	-38.5894	-187.714
Sp0014	Sp0009	-58580.3	-58618.9	-38.6206	-396.086
Sp0014	Sp0027	-58580.3	-58619.1	-38.8273	-100.897
Sp0014	N32	-58580.3	-58619.3	-39.0593	-376.815
Sp0013	Sp0026	-58580.3	-58619.7	-39.4355	-80.7045
Sp0014	Sp0021	-58580.3	-58619.8	-39.4986	-348.815
Sp0014	N7	-58580.3	-58620.5	-40.2608	-63.8342
N28	N18	-58580.3	-58620.6	-40.3485	-129.421
N18	N13	-58580.3	-58620.6	-40.3728	-120.526
Sp0022	Sp0015	-58580.3	-58620.8	-40.5444	-107.819
N5	Sp0001	-58580.3	-58621	-40.7378	-134.276
N26	Sp0025	-58580.3	-58621.1	-40.8014	-172.137
N26	N23	-58580.3	-58621.1	-40.8574	-181.859
Sp0014	N1	-58580.3	-58621.4	-41.1486	-100.748
N13	Sp0010	-58580.3	-58621.7	-41.4528	-121.975
N18	N5	-58580.3	-58621.8	-41.4935	-152.876
Sp0001	N13	-58580.3	-58621.8	-41.5096	-67.7823
Sp0010	Sp0002	-58580.3	-58621.8	-41.5694	-121.281
N28	Sp0025	-58580.3	-58622.2	-41.9416	-186.645
Sp0011	Sp0022	-58580.3	-58622.3	-42.0611	-151.733
Sp0014	N4	-58580.3	-58623.1	-42.8011	-76.8072
N4	N8	-58580.3	-58623.2	-42.9289	-61.9486
N8	N4	-58580.3	-58623.2	-42.9292	-43.1317
N9	N1	-58580.3	-58623.2	-42.9312	-16.4718
Sp0025	Sp0022	-58580.3	-58623.4	-43.1002	-40.9058
N31	N13	-58580.3	-58623.4	-43.1005	-28.3787
Sp0022	Sp0025	-58580.3	-58623.4	-43.1015	-47.4913
N5	N18	-58580.3	-58623.6	-43.3132	-134.738
Sp0022	N13	-58580.3	-58623.7	-43.4644	-31.5479
Sp0025	N31	-58580.3	-58623.7	-43.465	-41.067
N31	Sp0025	-58580.3	-58623.7	-43.4668	-23.7639
N28	N23	-58580.3	-58623.8	-43.5725	-179.694
N11	N26	-58580.3	-58623.9	-43.6317	-55.2169
Sp0013	N15	-58580.3	-58624.6	-44.3323	-50.9987
N24	Sp0026	-58580.3	-58624.7	-44.4006	-36.6541
Sp0006	N8	-58580.3	-58624.7	-44.404	-41.4026
Sp0026	N24	-58580.3	-58624.7	-44.4077	-51.6187
Sp0025	Sp0002	-58580.3	-58624.7	-44.4656	-188.679
N15	Sp0013	-58580.3	-58624.8	-44.5353	-65.1155
Sp0014	Sp0013	-58580.3	-58624.8	-44.5647	-326.6
Sp0002	N1	-58580.3	-58625	-44.6985	-88.7246
Sp0021	N15	-58580.3	-58625	-44.7054	-54.5573
Sp0002	Sp0027	-58580.3	-58625.1	-44.8291	-129.626
Sp0026	N1	-58580.3	-58625.1	-44.8321	-56.7095
Sp0010	N26	-58580.3	-58625.2	-44.9266	-128.543
Sp0025	N26	-58580.3	-58625.8	-45.5363	-167.674
N24	N8	-58580.3	-58625.9	-45.62	-33.5769
Sp0026	Sp0006	-58580.3	-58625.9	-45.6204	-76.0004
Sp0006	Sp0026	-58580.3	-58625.9	-45.6208	-81.1822
Sp0027	Sp0022	-58580.3	-58626.2	-45.8944	-53.3172
N15	Sp0021	-58580.3	-58626.9	-46.6083	-67.8226
Sp0002	N5	-58580.3	-58627.5	-47.199	-177.064
Sp0011	N37	-58580.3	-58627.5	-47.2026	-87.5292
N13	N28	-58580.3	-58627.8	-47.5712	-113.736
Sp0027	N31	-58580.3	-58628.8	-48.4971	-63.509
Sp0011	N31	-58580.3	-58628.9	-48.6862	-95.0557
N7	N26	-58580.3	-58629.3	-48.9886	-140.262
Sp0011	Sp0012	-58580.3	-58629.6	-49.3366	-97.8744
N38	N13	-58580.3	-58629.9	-49.6018	-68.9547
N32	Sp0026	-58580.3	-58630.4	-50.1431	-55.2098
N7	Sp0002	-58580.3	-58630.4	-50.1509	-106.844
N32	N8	-58580.3	-58630.6	-50.373	-52.8291
N23	Sp0010	-58580.3	-58630.9	-50.6017	-216.274
N41	N8	-58580.3	-58631.2	-50.9156	-146.791
Sp0002	N13	-58580.3	-58631.4	-51.1808	-111.564
N13	N18	-58580.3	-58631.8	-51.5166	-116.086
N18	Sp0025	-58580.3	-58632	-51.7574	-151.076
N15	N23	-58580.3	-58632.4	-52.0959	-221.702
N13	Sp0001	-58580.3	-58632.5	-52.2184	-102.246
N41	Sp0026	-58580.3	-58633.2	-52.8938	-147.268
Sp0001	N23	-58580.3	-58633.4	-53.1336	-113.426
Sp0009	N8	-58580.3	-58633.7	-53.4129	-52.4655
Sp0009	Sp0026	-58580.3	-58633.7	-53.4268	-79.4321
N38	Sp0025	-58580.3	-58634.1	-53.8059	-90.4416
Sp0001	Sp0025	-58580.3	-58634.3	-54.0045	-124.618
N18	N23	-58580.3	-58635.2	-54.9318	-163.058
N9	Sp0014	-58580.3	-58635.7	-55.4773	-260.722
N23	Sp0001	-58580.3	-58636.2	-55.8911	-183.178
Sp0010	N37	-58580.3	-58636.8	-56.5069	-79.2337
N37	Sp0010	-58580.3	-58636.8	-56.5073	-95.9549
Sp0012	N20	-58580.3	-58636.8	-56.5104	-50.6186
Sp0010	Sp0012	-58580.3	-58637.6	-57.3612	-42.6855
Sp0012	Sp0010	-58580.3	-58637.6	-57.3618	-42.6855
N37	N20	-58580.3	-58637.6	-57.3645	-47.634
Sp0026	N32	-58580.3	-58638.3	-58.003	-65.9627
Sp0026	Sp0009	-58580.3	-58638.3	-58.0075	-78.3705
N23	N18	-58580.3	-58638.5	-58.2179	-170.132
N5	N26	-58580.3	-58638.9	-58.6697	-176.728
N9	N23	-58580.3	-58639	-58.7713	-175.943
Sp0022	N7	-58580.3	-58639.2	-58.9056	-34.2912
Sp0024	Sp0026	-58580.3	-58639.7	-59.4478	-101.696
N39	Sp0025	-58580.3	-58640	-59.7495	-33.308
N23	N15	-58580.3	-58640.4	-60.1457	-326.327
N39	N13	-58580.3	-58640.6	-60.3838	-17.2375
Sp0026	N4	-58580.3	-58640.8	-60.5488	-74.0521
Sp0022	Sp0027	-58580.3	-58641.3	-61.0547	-53.1408
N28	Sp0002	-58580.3	-58641.4	-61.1151	-159.037
N5	Sp0002	-58580.3	-58641.4	-61.135	-188.629
Sp0002	Sp0025	-58580.3	-58641.4	-61.167	-169.521
N23	N28	-58580.3	-58641.6	-61.3473	-240.562
Sp0017	Sp0024	-58580.3	-58642.3	-62.0824	-70.2726
Sp0024	Sp0017	-58580.3	-58642.3	-62.0826	-84.1706
Sp0018	N32	-58580.3	-58642.3	-62.0861	-61.3712
Sp0025	N38	-58580.3	-58642.6	-62.3492	-81.4087
N31	Sp0027	-58580.3	-58642.8	-62.5374	-69.2247
Sp0014	N6	-58580.3	-58642.9	-62.6454	-97.847
N13	N8	-58580.3	-58643	-62.7096	-139.036
Sp0025	N39	-58580.3	-58643.4	-63.1536	-41.4199
N31	N7	-58580.3	-58643.5	-63.2256	-29.448
N13	N9	-58580.3	-58643.8	-63.5045	-106.64
N28	N26	-58580.3	-58643.9	-63.6331	-184.081
N46	Sp0025	-58580.3	-58644	-63.723	-113.716
N23	Sp0026	-58580.3	-58644.2	-63.9349	-251.035
N4	N15	-58580.3	-58644.4	-64.1657	-128.373
Sp0025	Sp0014	-58580.3	-58644.8	-64.552	-104.062
Sp0002	N23	-58580.3	-58644.9	-64.6701	-159.154
N15	N13	-58580.3	-58645.1	-64.8216	-201.654
N4	Sp0026	-58580.3	-58645.2	-64.9824	-98.5768
N31	N4	-58580.3	-58645.4	-65.1234	-62.4837
N46	N13	-58580.3	-58645.8	-65.5155	-68.0298
N15	Sp0025	-58580.3	-58645.9	-65.68	-210.552
N15	N7	-58580.3	-58646	-65.733	-129.757
N15	N6	-58580.3	-58647.4	-67.1476	-127.304
Sp0018	Sp0024	-58580.3	-58647.7	-67.4452	-74.9543
Sp0024	Sp0018	-58580.3	-58647.7	-67.4454	-80.0342
Sp0017	N32	-58580.3	-58647.7	-67.4502	-59.9355
Sp0003	Sp0014	-58580.3	-58647.7	-67.4821	-32.9547
Sp0014	Sp0003	-58580.3	-58647.7	-67.4821	-36.8508
N50	N39	-58580.3	-58647.7	-67.4822	-29.3432
N50	Sp0014	-58580.3	-58647.9	-67.6429	-27.7994
Sp0003	N39	-58580.3	-58647.9	-67.6433	-32.9687
Sp0014	N50	-58580.3	-58647.9	-67.645	-29.8815
Sp0025	N46	-58580.3	-58648.4	-68.1457	-94.7893
Sp0027	N38	-58580.3	-58648.9	-68.607	-107.47
Sp0024	N8	-58580.3	-58649.2	-68.9876	-71.3574
N9	N7	-58580.3	-58649.3	-68.9893	-115.084
Sp0006	N9	-58580.3	-58649.7	-69.3886	-73.0419
N9	N6	-58580.3	-58650.1	-69.7921	-105.43
Sp0006	N5	-58580.3	-58650.9	-70.6198	-59.1332
N8	Sp0014	-58580.3	-58651.9	-71.6079	-320.805
N31	N5	-58580.3	-58652	-71.6918	-171.885
N37	Sp0011	-58580.3	-58652	-71.6986	-78.3027
N9	Sp0025	-58580.3	-58652	-71.7144	-156.515
Sp0027	N39	-58580.3	-58652.2	-71.9545	-89.8257
N9	N13	-58580.3	-58652.5	-72.2392	-111.976
Sp0006	Sp0014	-58580.3	-58652.5	-72.2698	-279.829
N31	N1	-58580.3	-58652.6	-72.2892	-104.589
Sp0011	N38	-58580.3	-58652.6	-72.3095	-127.906
Sp0011	N39	-58580.3	-58652.6	-72.3165	-117.61
N15	Sp0027	-58580.3	-58652.8	-72.5129	-203.878
Sp0022	N4	-58580.3	-58653.3	-73.0362	-59.2543
Sp0011	N8	-58580.3	-58653.4	-73.1266	-125.04
Sp0011	N9	-58580.3	-58653.4	-73.1298	-115.128
N15	Sp0011	-58580.3	-58653.9	-73.6213	-185.891
N38	N50	-58580.3	-58653.9	-73.6236	-74.5217
N9	Sp0027	-58580.3	-58654	-73.7015	-137.286
N15	Sp0022	-58580.3	-58654	-73.7029	-285.523
Sp0022	N6	-58580.3	-58654	-73.7525	-82.1949
N15	N31	-58580.3	-58654.4	-74.1059	-275.688
Sp0012	Sp0011	-58580.3	-58654.4	-74.1724	-104.541
Sp0010	Sp0022	-58580.3	-58654.5	-74.2713	-232.02
N9	Sp0022	-58580.3	-58654.6	-74.2881	-192.548
N8	N23	-58580.3	-58654.8	-74.495	-193.918
N38	Sp0027	-58580.3	-58655.2	-74.9333	-144.571
Sp0025	Sp0012	-58580.3	-58655.6	-75.3474	-201.592
Sp0025	N37	-58580.3	-58655.7	-75.411	-205.895
N15	N20	-58580.3	-58655.9	-75.6658	-217.48
Sp0026	Sp0024	-58580.3	-58656.4	-76.1209	-87.969
N15	N10	-58580.3	-58656.5	-76.2734	-198.637
N38	Sp0003	-58580.3	-58656.6	-76.3612	-64.6844
N9	N31	-58580.3	-58656.8	-76.5497	-216.247
N15	N39	-58580.3	-58656.9	-76.627	-288.645
N38	N7	-58580.3	-58657.1	-76.8827	-130.896
N15	N38	-58580.3	-58657.2	-76.8937	-298.976
N15	N11	-58580.3	-58657.4	-77.1748	-187.735
N7	N8	-58580.3	-58657.5	-77.2621	-151.836
N9	N39	-58580.3	-58657.6	-77.3574	-217.547
N9	N38	-58580.3	-58657.6	-77.3578	-251.133
N24	N5	-58580.3	-58657.8	-77.5865	-49.2721
Sp0013	N1	-58580.3	-58658.1	-77.8594	-63.7602
N7	N9	-58580.3	-58658.2	-77.9117	-112.353
Sp0027	Sp0014	-58580.3	-58658.3	-78.0456	-123.867
Sp0021	N1	-58580.3	-58658.9	-78.6661	-61.7989
Sp0022	Sp0011	-58580.3	-58659.1	-78.8215	-139.603
N23	Sp0013	-58580.3	-58659.6	-79.3549	-248.579
N13	N26	-58580.3	-58659.8	-79.5721	-176.381
N13	Sp0002	-58580.3	-58659.8	-79.583	-160.243
N9	N20	-58580.3	-58660	-79.6896	-126.157
Sp0012	N11	-58580.3	-58660.5	-80.1973	-88.4894
Sp0002	N37	-58580.3	-58660.7	-80.4636	-220.104
N9	Sp0006	-58580.3	-58660.8	-80.555	-63.1582
Sp0013	N4	-58580.3	-58660.8	-80.5634	-98.9424
N50	Sp0022	-58580.3	-58661	-80.734	-85.4517
Sp0011	Sp0014	-58580.3	-58661.1	-80.8161	-224.758
N37	N11	-58580.3	-58661.1	-80.8368	-76.4814
N15	N46	-58580.3	-58661.1	-80.8611	-297.456
N4	Sp0021	-58580.3	-58661.3	-81.0703	-123.035
N4	Sp0013	-58580.3	-58661.3	-81.0712	-117.638
Sp0003	Sp0022	-58580.3	-58661.4	-81.0975	-100.433
N8	N7	-58580.3	-58661.4	-81.1451	-125.345
Sp0010	N31	-58580.3	-58661.4	-81.183	-202.325
Sp0027	Sp0012	-58580.3	-58661.8	-81.5852	-167.469
Sp0027	N37	-58580.3	-58661.8	-81.587	-182.039
N24	N9	-58580.3	-58661.9	-81.5974	-65.2868
N9	N24	-58580.3	-58662.1	-81.7904	-77.9946
Sp0027	N46	-58580.3	-58662.1	-81.8375	-98.6956
N9	Sp0011	-58580.3	-58662.2	-81.9079	-137.837
Sp0003	N31	-58580.3	-58662.4	-82.1629	-45.8062
N9	N11	-58580.3	-58662.6	-82.2931	-89.1975
N8	N13	-58580.3	-58662.8	-82.532	-142.096
Sp0021	N4	-58580.3	-58663	-82.7005	-95.8086
N23	Sp0021	-58580.3	-58663.1	-82.8091	-253.73
N9	N10	-58580.3	-58663.5	-83.2737	-124.202
N9	N46	-58580.3	-58663.6	-83.3406	-265.278
N50	N38	-58580.3	-58663.9	-83.6661	-68.1441
Sp0002	Sp0012	-58580.3	-58664.1	-83.8713	-228.431
Sp0022	N5	-58580.3	-58664.2	-83.9511	-114.292
Sp0022	N1	-58580.3	-58664.7	-84.4632	-91.9017
N8	Sp0025	-58580.3	-58664.9	-84.6045	-203.176
Sp0011	N46	-58580.3	-58665	-84.7821	-137.913
Sp0003	N38	-58580.3	-58665.3	-85.0228	-56.2878
Sp0026	N41	-58580.3	-58666	-85.7695	-94.3448
N20	N9	-58580.3	-58666.4	-86.099	-175.214
N20	N8	-58580.3	-58666.5	-86.2038	-146.067
N8	N6	-58580.3	-58666.5	-86.2388	-105.699
N23	N26	-58580.3	-58666.7	-86.4591	-267.098
Sp0013	Sp0014	-58580.3	-58666.7	-86.4766	-211.893
Sp0003	N23	-58580.3	-58666.7	-86.4873	-49.6636
N15	Sp0001	-58580.3	-58667.2	-86.8924	-222.387
Sp0022	N20	-58580.3	-58667.7	-87.4054	-96.6377
Sp0022	N11	-58580.3	-58667.7	-87.4228	-75.9108
Sp0014	N41	-58580.3	-58668.3	-88.0301	-393.265
N8	Sp0027	-58580.3	-58668.3	-88.0589	-201.168
N50	N31	-58580.3	-58668.4	-88.1326	-29.2005
N6	N8	-58580.3	-58669.5	-89.2288	-146.109
N6	N9	-58580.3	-58669.5	-89.2361	-71.4745
N15	N28	-58580.3	-58669.5	-89.2363	-266.372
Sp0014	Sp0024	-58580.3	-58669.7	-89.3961	-382.661
Sp0025	N9	-58580.3	-58670	-89.7333	-161.597
N23	Sp0002	-58580.3	-58670.6	-90.359	-204.944
Sp0009	N5	-58580.3	-58670.7	-90.458	-61.9588
Sp0025	N8	-58580.3	-58670.9	-90.6295	-160.969
N20	Sp0022	-58580.3	-58671	-90.6897	-149.888
Sp0009	N9	-58580.3	-58671	-90.7439	-75.4007
Sp0004	Sp0012	-58580.3	-58671.5	-91.205	-83.7963
Sp0012	Sp0004	-58580.3	-58671.5	-91.205	-83.9174
Sp0005	N28	-58580.3	-58671.5	-91.2097	-78.6848
Sp0005	Sp0012	-58580.3	-58671.5	-91.2109	-86.9091
Sp0012	Sp0005	-58580.3	-58671.5	-91.2119	-80.9598
Sp0004	N28	-58580.3	-58671.5	-91.2161	-77.8475
N15	N18	-58580.3	-58671.8	-91.5039	-208.607
N15	Sp0010	-58580.3	-58672.6	-92.2996	-257.402
Sp0006	Sp0017	-58580.3	-58672.7	-92.443	-117.395
N31	N6	-58580.3	-58672.9	-92.6799	-156.957
Sp0014	Sp0011	-58580.3	-58673	-92.7721	-211.847
Sp0014	N10	-58580.3	-58673.1	-92.7881	-154.18
Sp0014	N11	-58580.3	-58673.1	-92.7888	-123.418
N10	N8	-58580.3	-58673.1	-92.796	-184.02
N10	N9	-58580.3	-58673.1	-92.7963	-106.496
N9	Sp0010	-58580.3	-58673.4	-93.1653	-233.953
N9	N28	-58580.3	-58673.4	-93.167	-206.786
Sp0012	N6	-58580.3	-58673.5	-93.2711	-101.391
Sp0012	N10	-58580.3	-58673.7	-93.4184	-127.989
Sp0006	Sp0018	-58580.3	-58673.9	-93.6015	-116.894
N37	N10	-58580.3	-58674	-93.7053	-193.55
Sp0022	N10	-58580.3	-58674.3	-94.0252	-95.4709
Sp0018	N24	-58580.3	-58674.4	-94.0982	-93.7839
Sp0001	N37	-58580.3	-58674.8	-94.5745	-202.686
N5	Sp0012	-58580.3	-58675	-94.7157	-235.902
N5	N37	-58580.3	-58675	-94.7309	-270.949
N6	Sp0022	-58580.3	-58675.1	-94.8341	-137.093
N37	N6	-58580.3	-58675.2	-94.9247	-181.794
N6	N31	-58580.3	-58675.3	-95.0757	-129.217
Sp0026	Sp0011	-58580.3	-58675.6	-95.377	-129.904
N39	N7	-58580.3	-58675.7	-95.3973	-43.8238
N39	Sp0027	-58580.3	-58675.7	-95.3979	-106.703
N10	N37	-58580.3	-58675.8	-95.4996	-117.446
N20	N31	-58580.3	-58676.1	-95.8586	-148.745
Sp0018	Sp0009	-58580.3	-58676.3	-96.023	-97.7316
Sp0026	N6	-58580.3	-58676.4	-96.1508	-105.444
Sp0027	N9	-58580.3	-58676.4	-96.155	-136.48
Sp0014	N20	-58580.3	-58676.5	-96.1965	-139.348
N26	N9	-58580.3	-58676.6	-96.2977	-192.529
Sp0013	N23	-58580.3	-58677.2	-96.9821	-175.69
N26	N8	-58580.3	-58677.3	-97.0743	-224.737
N10	Sp0012	-58580.3	-58677.3	-97.0777	-164.353
Sp0027	N8	-58580.3	-58677.6	-97.2915	-119.072
N41	N5	-58580.3	-58677.6	-97.3019	-193.605
N41	N9	-58580.3	-58677.6	-97.3031	-208.917
Sp0026	N20	-58580.3	-58677.7	-97.4593	-94.3736
Sp0009	Sp0017	-58580.3	-58677.8	-97.5809	-101.153
Sp0001	Sp0012	-58580.3	-58678	-97.7065	-159.214
Sp0026	N7	-58580.3	-58678	-97.7079	-92.8955
N8	N20	-58580.3	-58678.4	-98.145	-167.91
N8	Sp0011	-58580.3	-58678.8	-98.5255	-171.89
N50	N23	-58580.3	-58678.9	-98.6288	-35.325
Sp0026	N11	-58580.3	-58678.9	-98.6871	-75.2632
Sp0013	Sp0022	-58580.3	-58679.1	-98.8222	-187.177
Sp0000	Sp0014	-58580.3	-58679.3	-98.9911	-85.9096
N8	N10	-58580.3	-58679.5	-99.213	-125.817
N9	Sp0001	-58580.3	-58679.9	-99.6736	-174.08
N8	N11	-58580.3	-58680.1	-99.825	-139.677
Sp0026	N23	-58580.3	-58680.5	-100.191	-153.555
Sp0022	Sp0010	-58580.3	-58680.8	-100.504	-185.22
N9	N18	-58580.3	-58680.8	-100.568	-194.189
Sp0026	N10	-58580.3	-58680.9	-100.637	-100.102
Sp0026	Sp0027	-58580.3	-58680.9	-100.639	-118.571
Sp0026	N13	-58580.3	-58681.6	-101.334	-99.0625
Sp0009	Sp0018	-58580.3	-58681.6	-101.35	-100.014
Sp0013	N38	-58580.3	-58681.7	-101.403	-203.85
Sp0010	N9	-58580.3	-58681.9	-101.645	-182.628
Sp0010	N8	-58580.3	-58681.9	-101.645	-161.282
Sp0026	Sp0025	-58580.3	-58682	-101.75	-135.315
N46	Sp0027	-58580.3	-58682.2	-101.933	-131.699
Sp0012	N4	-58580.3	-58682.3	-102.047	-120.915
Sp0013	N31	-58580.3	-58682.4	-102.107	-183.309
Sp0013	N39	-58580.3	-58682.4	-102.109	-186.795
Sp0018	Sp0006	-58580.3	-58682.5	-102.244	-140.863
Sp0002	Sp0008	-58580.3	-58682.6	-102.292	-116.568
Sp0002	Sp0020	-58580.3	-58682.6	-102.292	-119.056
Sp0020	N18	-58580.3	-58682.6	-102.292	-128.771
Sp0008	Sp0002	-58580.3	-58682.6	-102.295	-127.184
Sp0020	Sp0002	-58580.3	-58682.6	-102.295	-118.243
Sp0008	N18	-58580.3	-58682.6	-102.298	-156.368
N11	Sp0022	-58580.3	-58682.7	-102.401	-83.6035
Sp0012	N7	-58580.3	-58682.7	-102.439	-118.749
N46	N7	-58580.3	-58682.7	-102.464	-88.7793
Sp0006	Sp0013	-58580.3	-58683	-102.696	-132.239
Sp0000	N39	-58580.3	-58683.4	-103.164	-65.4345
Sp0001	N8	-58580.3	-58683.5	-103.272	-179.92
Sp0006	Sp0021	-58580.3	-58683.7	-103.431	-133.204
Sp0001	N9	-58580.3	-58683.7	-103.442	-202.517
Sp0017	Sp0009	-58580.3	-58683.8	-103.546	-100.01
Sp0015	Sp0014	-58580.3	-58683.9	-103.618	-110.359
N8	N31	-58580.3	-58683.9	-103.662	-303.307
N32	N9	-58580.3	-58684	-103.715	-154.042
N32	N5	-58580.3	-58684	-103.722	-97.552
Sp0015	N39	-58580.3	-58684.5	-104.251	-63.4909
Sp0013	Sp0006	-58580.3	-58684.8	-104.517	-133.243
Sp0018	N15	-58580.3	-58684.8	-104.534	-71.2292
N37	N7	-58580.3	-58684.9	-104.619	-259.143
N37	N4	-58580.3	-58685	-104.692	-211.753
N37	Sp0001	-58580.3	-58685.1	-104.835	-253.447
N8	Sp0022	-58580.3	-58685.2	-104.894	-223.845
Sp0026	N28	-58580.3	-58685.5	-105.221	-147.297
Sp0013	N46	-58580.3	-58685.7	-105.459	-205.483
Sp0013	N24	-58580.3	-58685.9	-105.614	-103.265
N15	N26	-58580.3	-58686	-105.701	-261.989
Sp0002	N8	-58580.3	-58686	-105.786	-186.618
Sp0002	N9	-58580.3	-58686.1	-105.797	-179.991
N11	N8	-58580.3	-58686.2	-105.913	-99.6636
N11	N9	-58580.3	-58686.2	-105.933	-69.5116
Sp0006	N1	-58580.3	-58686.6	-106.348	-77.9113
N38	N4	-58580.3	-58687.1	-106.846	-159.455
N7	N37	-58580.3	-58687.3	-107.081	-200.51
N7	Sp0012	-58580.3	-58687.4	-107.1	-165.91
Sp0013	N6	-58580.3	-58687.4	-107.163	-117.173
Sp0026	Sp0010	-58580.3	-58687.5	-107.22	-159.494
N15	Sp0002	-58580.3	-58687.7	-107.472	-272.867
Sp0021	N23	-58580.3	-58688	-107.697	-172.526
Sp0013	N7	-58580.3	-58688	-107.738	-102.655
N18	N8	-58580.3	-58688.1	-107.827	-268.001
N18	N9	-58580.3	-58688.1	-107.827	-213.323
Sp0022	N28	-58580.3	-58688.3	-108.076	-131.946
Sp0014	Sp0000	-58580.3	-58689.1	-108.801	-60.7718
N8	N28	-58580.3	-58689.1	-108.806	-264.71
Sp0021	Sp0014	-58580.3	-58689.1	-108.866	-207.32
Sp0013	Sp0011	-58580.3	-58689.3	-109.011	-132.479
Sp0012	Sp0027	-58580.3	-58689.5	-109.267	-188.715
N8	N38	-58580.3	-58689.8	-109.508	-271.299
Sp0017	N24	-58580.3	-58689.8	-109.565	-106.892
N8	N39	-58580.3	-58689.8	-109.569	-283.342
N37	N18	-58580.3	-58690.1	-109.814	-228.163
Sp0011	Sp0026	-58580.3	-58690.2	-109.915	-190.675
N8	Sp0001	-58580.3	-58690.3	-110.022	-224.424
Sp0011	N15	-58580.3	-58690.4	-110.096	-141.574
Sp0021	Sp0027	-58580.3	-58690.5	-110.27	-125.821
Sp0013	N20	-58580.3	-58691.4	-111.13	-119.57
N38	N6	-58580.3	-58691.7	-111.458	-204.06
Sp0013	N11	-58580.3	-58691.9	-111.621	-94.3923
Sp0026	Sp0001	-58580.3	-58692.3	-112.02	-139.966
N37	Sp0027	-58580.3	-58692.4	-112.094	-284.556
N11	N31	-58580.3	-58692.4	-112.106	-93.6124
Sp0021	Sp0025	-58580.3	-58692.4	-112.125	-136.88
N28	N8	-58580.3	-58692.4	-112.141	-246.674
Sp0021	N7	-58580.3	-58692.5	-112.208	-115.085
Sp0014	Sp0015	-58580.3	-58692.8	-112.5	-45.7515
Sp0021	N13	-58580.3	-58692.9	-112.644	-121.712
N13	N15	-58580.3	-58692.9	-112.663	-198.395
Sp0006	N4	-58580.3	-58693	-112.775	-113.149
Sp0013	N13	-58580.3	-58693.1	-112.841	-122.993
Sp0026	N18	-58580.3	-58693.1	-112.865	-133.245
N28	N9	-58580.3	-58693.1	-112.871	-209.913
Sp0013	Sp0027	-58580.3	-58693.2	-112.934	-128.694
Sp0021	N6	-58580.3	-58693.4	-113.188	-113.637
Sp0013	N10	-58580.3	-58693.6	-113.305	-122.066
N13	Sp0026	-58580.3	-58693.8	-113.555	-155.353
N8	N18	-58580.3	-58693.9	-113.643	-215.839
Sp0013	Sp0025	-58580.3	-58694.2	-113.95	-138.786
Sp0021	Sp0006	-58580.3	-58694.3	-113.989	-133.603
N26	Sp0022	-58580.3	-58694.4	-114.122	-240.106
Sp0021	N24	-58580.3	-58694.5	-114.254	-94.1309
N8	Sp0010	-58580.3	-58694.5	-114.287	-234.314
N26	N31	-58580.3	-58694.9	-114.604	-287.001
N9	N26	-58580.3	-58694.9	-114.638	-241.455
Sp0012	N13	-58580.3	-58694.9	-114.669	-161.887
N10	N31	-58580.3	-58695.1	-114.845	-203.507
N10	Sp0022	-58580.3	-58695.1	-114.846	-180.532
Sp0012	Sp0001	-58580.3	-58696	-115.78	-157.109
N38	N5	-58580.3	-58696.6	-116.309	-277.723
N38	N1	-58580.3	-58696.7	-116.405	-194.849
Sp0012	N18	-58580.3	-58696.7	-116.445	-184.706
N37	N13	-58580.3	-58697	-116.745	-299.488
N8	N46	-58580.3	-58697.2	-116.91	-297.388
N9	Sp0002	-58580.3	-58697.7	-117.433	-205.407
Sp0012	Sp0025	-58580.3	-58699.8	-119.572	-274.003
Sp0012	N5	-58580.3	-58700.1	-119.846	-183.543
Sp0017	Sp0006	-58580.3	-58700.4	-120.15	-143.69
N37	Sp0002	-58580.3	-58700.5	-120.191	-287.226
Sp0013	Sp0010	-58580.3	-58700.6	-120.352	-180.321
Sp0024	N9	-58580.3	-58700.8	-120.496	-127.888
Sp0024	N5	-58580.3	-58700.8	-120.535	-121.331
Sp0001	Sp0022	-58580.3	-58701	-120.734	-237.342
Sp0010	N38	-58580.3	-58701	-120.769	-195.571
N24	Sp0013	-58580.3	-58701.2	-120.895	-158.036
Sp0010	N39	-58580.3	-58701.3	-121.034	-205.314
Sp0012	N1	-58580.3	-58701.3	-121.085	-111.892
Sp0021	N20	-58580.3	-58701.7	-121.392	-123.615
N24	Sp0021	-58580.3	-58701.8	-121.558	-160.634
Sp0021	Sp0022	-58580.3	-58702.2	-121.901	-184.739
Sp0009	N1	-58580.3	-58702.4	-122.18	-87.7185
Sp0013	N28	-58580.3	-58702.7	-122.472	-164.027
Sp0012	N23	-58580.3	-58703	-122.698	-210.189
Sp0013	Sp0001	-58580.3	-58703	-122.715	-148.203
Sp0022	Sp0016	-58580.3	-58703.1	-122.816	-158.266
Sp0021	Sp0011	-58580.3	-58703.1	-122.831	-128.224
N37	N1	-58580.3	-58703.3	-122.998	-185.515
Sp0013	N18	-58580.3	-58703.3	-123.005	-156.19
Sp0014	Sp0001	-58580.3	-58703.4	-123.138	-227.339
Sp0001	N31	-58580.3	-58703.5	-123.191	-163.109
Sp0022	Sp0007	-58580.3	-58703.7	-123.466	-78.1922
Sp0026	Sp0014	-58580.3	-58703.8	-123.556	-194.898
N37	Sp0025	-58580.3	-58704.1	-123.856	-350.74
N37	N5	-58580.3	-58704.3	-124.019	-368.554
Sp0026	Sp0022	-58580.3	-58704.6	-124.369	-179.5
Sp0022	Sp0001	-58580.3	-58704.7	-124.415	-144.685
Sp0021	N10	-58580.3	-58704.8	-124.582	-122.41
N18	N37	-58580.3	-58704.8	-124.587	-205.768
N18	Sp0012	-58580.3	-58704.9	-124.592	-216.307
Sp0021	N11	-58580.3	-58704.9	-124.593	-90.1825
N26	Sp0012	-58580.3	-58704.9	-124.597	-225.283
N26	N37	-58580.3	-58704.9	-124.631	-226.733
N37	N23	-58580.3	-58705.3	-124.994	-338.27
N39	N4	-58580.3	-58705.6	-125.321	-65.9675
Sp0026	Sp0002	-58580.3	-58705.8	-125.49	-174.234
Sp0026	N26	-58580.3	-58705.9	-125.622	-188.214
Sp0025	Sp0026	-58580.3	-58705.9	-125.668	-208.63
N24	N1	-58580.3	-58706.1	-125.863	-74.2256
Sp0014	Sp0016	-58580.3	-58706.2	-125.931	-156.529
Sp0014	Sp0007	-58580.3	-58706.4	-126.171	-82.1617
Sp0026	N31	-58580.3	-58706.6	-126.34	-178.618
N13	Sp0013	-58580.3	-58706.9	-126.641	-158.128
Sp0009	Sp0013	-58580.3	-58706.9	-126.66	-133.922
N28	Sp0022	-58580.3	-58707	-126.703	-241.506
N13	Sp0021	-58580.3	-58707.1	-126.834	-165.311
N5	Sp0003	-58580.3	-58707.2	-126.924	-355.594
Sp0021	N31	-58580.3	-58707.2	-126.963	-182.239
N31	N10	-58580.3	-58707.2	-126.986	-172.553
Sp0009	Sp0014	-58580.3	-58707.4	-127.109	-283.286
N31	N8	-58580.3	-58707.5	-127.266	-241.544
Sp0017	N15	-58580.3	-58707.6	-127.292	-78.3324
Sp0022	N18	-58580.3	-58707.6	-127.309	-125.126
Sp0021	N28	-58580.3	-58707.6	-127.344	-165.654
N31	N11	-58580.3	-58707.7	-127.443	-117.457
Sp0014	N18	-58580.3	-58707.7	-127.454	-175.831
Sp0025	N15	-58580.3	-58707.8	-127.539	-213.895
N37	N26	-58580.3	-58708	-127.736	-362.568
Sp0026	N38	-58580.3	-58708.2	-127.91	-216.429
Sp0026	N39	-58580.3	-58708.2	-127.911	-181.61
N7	N15	-58580.3	-58708.2	-127.918	-158.96
Sp0006	N23	-58580.3	-58708.3	-128.086	-232.194
Sp0011	Sp0013	-58580.3	-58708.5	-128.26	-194.865
N5	N50	-58580.3	-58708.5	-128.282	-292.671
Sp0021	N39	-58580.3	-58708.6	-128.293	-188.138
Sp0021	N38	-58580.3	-58708.6	-128.358	-214.663
Sp0011	Sp0021	-58580.3	-58708.8	-128.525	-201.923
Sp0009	N4	-58580.3	-58708.9	-128.593	-142.955
N24	N4	-58580.3	-58708.9	-128.643	-151.507
N7	Sp0026	-58580.3	-58709	-128.725	-143.386
Sp0021	Sp0010	-58580.3	-58709.2	-128.899	-179.987
Sp0009	Sp0021	-58580.3	-58709.2	-128.944	-134.118
Sp0006	Sp0022	-58580.3	-58709.2	-128.945	-257.928
N31	N9	-58580.3	-58709.5	-129.212	-241.03
N31	Sp0011	-58580.3	-58709.8	-129.518	-177.333
N9	Sp0009	-58580.3	-58710.4	-130.095	-122.167
N9	N32	-58580.3	-58710.4	-130.111	-141.85
Sp0013	N26	-58580.3	-58710.7	-130.397	-201.319
Sp0000	N38	-58580.3	-58710.8	-130.561	-121.962
N28	N31	-58580.3	-58711	-130.689	-220.862
N8	N26	-58580.3	-58711.1	-130.854	-239.272
Sp0000	Sp0022	-58580.3	-58711.7	-131.4	-132.601
N31	N20	-58580.3	-58711.7	-131.458	-165.413
N39	N5	-58580.3	-58712	-131.705	-160.668
N8	Sp0002	-58580.3	-58712.2	-131.958	-262.292
Sp0022	N9	-58580.3	-58712.5	-132.267	-133.608
Sp0021	N46	-58580.3	-58713.1	-132.833	-208.014
Sp0013	Sp0009	-58580.3	-58713.3	-133.082	-142.093
Sp0006	N31	-58580.3	-58713.5	-133.229	-243.767
Sp0010	N46	-58580.3	-58713.5	-133.263	-227.884
Sp0010	Sp0014	-58580.3	-58713.5	-133.268	-333.318
Sp0006	N39	-58580.3	-58713.8	-133.544	-245.715
Sp0026	N46	-58580.3	-58714.3	-134.004	-198.488
Sp0021	Sp0001	-58580.3	-58714.5	-134.238	-138.954
Sp0022	N8	-58580.3	-58714.6	-134.334	-153.898
N39	N1	-58580.3	-58714.9	-134.67	-116.831
N18	N31	-58580.3	-58715.1	-134.807	-300.126
N18	Sp0022	-58580.3	-58715.1	-134.812	-183.234
Sp0006	N38	-58580.3	-58715.1	-134.866	-259.394
Sp0002	Sp0026	-58580.3	-58715.4	-135.113	-326.404
Sp0013	Sp0002	-58580.3	-58715.7	-135.457	-200.747
Sp0021	N18	-58580.3	-58715.7	-135.477	-153.694
Sp0000	N31	-58580.3	-58715.8	-135.509	-84.7932
Sp0014	Sp0010	-58580.3	-58715.8	-135.567	-224.088
Sp0014	N28	-58580.3	-58715.9	-135.625	-165.692
N26	N15	-58580.3	-58715.9	-135.649	-307.206
N26	Sp0026	-58580.3	-58716	-135.756	-291.344
Sp0013	N32	-58580.3	-58716.1	-135.854	-140.913
Sp0006	N46	-58580.3	-58716.3	-135.994	-246.434
Sp0002	N31	-58580.3	-58717.1	-136.794	-161.825
Sp0002	Sp0022	-58580.3	-58717.1	-136.807	-218.145
Sp0002	N15	-58580.3	-58717.3	-136.998	-265.245
Sp0006	Sp0025	-58580.3	-58717.4	-137.156	-222.093
Sp0003	Sp0025	-58580.3	-58717.5	-137.205	-178.911
N39	N6	-58580.3	-58717.6	-137.381	-93.9868
Sp0012	Sp0002	-58580.3	-58717.8	-137.537	-276.786
Sp0003	N13	-58580.3	-58717.8	-137.576	-104.745
N41	Sp0013	-58580.3	-58718.2	-137.919	-317.263
Sp0001	N15	-58580.3	-58718.2	-137.934	-241.42
N4	N24	-58580.3	-58718.2	-137.983	-167.959
Sp0006	N13	-58580.3	-58718.3	-137.988	-143.899
N13	N37	-58580.3	-58718.3	-138.007	-236.903
N13	Sp0012	-58580.3	-58718.3	-138.011	-204.757
Sp0027	Sp0026	-58580.3	-58718.4	-138.175	-170.593
N4	Sp0006	-58580.3	-58718.8	-138.534	-161.476
Sp0027	N15	-58580.3	-58718.9	-138.59	-172.329
N20	Sp0026	-58580.3	-58719	-138.744	-223.634
N38	Sp0000	-58580.3	-58719.5	-139.227	-154.376
Sp0012	N26	-58580.3	-58719.6	-139.382	-214.162
N41	Sp0021	-58580.3	-58720	-139.702	-282.942
N20	N15	-58580.3	-58720.1	-139.806	-225.147
Sp0025	Sp0013	-58580.3	-58720.3	-140.022	-218.071
N46	N4	-58580.3	-58720.4	-140.094	-129.368
Sp0025	Sp0021	-58580.3	-58720.4	-140.122	-220.466
Sp0015	N38	-58580.3	-58720.8	-140.562	-127.824
Sp0011	Sp0005	-58580.3	-58721.2	-140.921	-222.849
Sp0011	Sp0004	-58580.3	-58721.2	-140.922	-220.157
N24	Sp0014	-58580.3	-58721.2	-140.987	-320.102
Sp0025	N50	-58580.3	-58721.3	-141.08	-128.502
N7	Sp0021	-58580.3	-58721.4	-141.138	-152.343
N7	Sp0013	-58580.3	-58721.4	-141.139	-155.726
Sp0025	Sp0003	-58580.3	-58721.5	-141.2	-142.919
Sp0001	Sp0026	-58580.3	-58721.6	-141.353	-262.072
N10	Sp0026	-58580.3	-58721.9	-141.6	-193.531
N38	Sp0015	-58580.3	-58721.9	-141.606	-161.341
Sp0021	Sp0002	-58580.3	-58722.4	-142.093	-186.747
N15	N37	-58580.3	-58722.6	-142.364	-324.52
N15	Sp0012	-58580.3	-58722.6	-142.367	-334.225
N46	N6	-58580.3	-58722.9	-142.66	-154.422
Sp0015	N31	-58580.3	-58723.3	-143.003	-99.3641
N10	N15	-58580.3	-58723.3	-143.048	-251.571
Sp0026	N37	-58580.3	-58723.4	-143.178	-223.076
Sp0026	Sp0012	-58580.3	-58723.4	-143.187	-210.897
N26	N39	-58580.3	-58723.9	-143.64	-243.952
N26	N38	-58580.3	-58723.9	-143.64	-269.249
N6	Sp0026	-58580.3	-58724	-143.689	-153.669
Sp0015	Sp0022	-58580.3	-58724.2	-143.935	-158.72
N32	Sp0013	-58580.3	-58724.9	-144.68	-187.91
Sp0006	N7	-58580.3	-58725	-144.768	-120.613
Sp0010	N15	-58580.3	-58725	-144.772	-253.643
Sp0010	Sp0026	-58580.3	-58725.5	-145.191	-376.079
Sp0006	Sp0027	-58580.3	-58725.6	-145.387	-162.982
Sp0021	N26	-58580.3	-58725.7	-145.471	-195.72
N46	Sp0016	-58580.3	-58725.8	-145.544	-191.394
N6	N15	-58580.3	-58725.9	-145.682	-197.472
N46	Sp0007	-58580.3	-58726.7	-146.464	-96.7901
N32	Sp0021	-58580.3	-58727.2	-146.967	-194.425
Sp0021	Sp0009	-58580.3	-58727.8	-147.523	-141.636
Sp0000	N23	-58580.3	-58727.8	-147.57	-65.1778
N20	Sp0021	-58580.3	-58728	-147.701	-231.274
N26	Sp0013	-58580.3	-58728.5	-148.282	-290.511
N20	Sp0013	-58580.3	-58728.7	-148.438	-234.672
N46	N1	-58580.3	-58729.1	-148.794	-138.164
Sp0021	N32	-58580.3	-58729.2	-148.916	-137.146
Sp0006	N6	-58580.3	-58729.3	-149.045	-122.8
N26	Sp0021	-58580.3	-58729.5	-149.274	-292.836
Sp0027	Sp0021	-58580.3	-58729.6	-149.377	-190.548
Sp0014	N26	-58580.3	-58729.7	-149.408	-226.964
N46	N5	-58580.3	-58730.2	-149.937	-215.886
Sp0014	Sp0002	-58580.3	-58730.3	-150.049	-247.277
N23	Sp0006	-58580.3	-58730.5	-150.235	-345.439
N6	N38	-58580.3	-58730.5	-150.282	-214.843
N23	N24	-58580.3	-58730.8	-150.544	-377.571
N6	N39	-58580.3	-58731	-150.702	-149.256
Sp0006	N28	-58580.3	-58731.3	-151.017	-232.408
Sp0002	Sp0021	-58580.3	-58731.5	-151.196	-323.818
Sp0027	Sp0013	-58580.3	-58731.5	-151.205	-201.614
N26	Sp0014	-58580.3	-58731.6	-151.352	-321.82
Sp0006	N20	-58580.3	-58732.6	-152.386	-191.057
Sp0002	Sp0013	-58580.3	-58732.9	-152.647	-322.375
N6	Sp0013	-58580.3	-58733.7	-153.454	-179.659
Sp0016	N31	-58580.3	-58733.8	-153.507	-132.188
Sp0016	N39	-58580.3	-58733.8	-153.51	-163.656
N39	Sp0007	-58580.3	-58733.8	-153.51	-50.5274
Sp0007	N39	-58580.3	-58733.8	-153.51	-101.312
Sp0007	N31	-58580.3	-58733.8	-153.512	-82.8753
N39	Sp0016	-58580.3	-58733.8	-153.52	-107.186
Sp0001	N38	-58580.3	-58734.1	-153.807	-208.237
N10	Sp0013	-58580.3	-58734.4	-154.095	-208.128
N18	N15	-58580.3	-58734.4	-154.139	-308.354
N18	Sp0026	-58580.3	-58734.4	-154.18	-222.294
Sp0006	Sp0011	-58580.3	-58734.8	-154.559	-203.822
Sp0001	N39	-58580.3	-58734.8	-154.582	-185.355
N6	Sp0021	-58580.3	-58734.9	-154.604	-185.935
N10	Sp0021	-58580.3	-58735.2	-154.943	-209.153
N9	Sp0003	-58580.3	-58735.5	-155.189	-327.195
Sp0006	N11	-58580.3	-58735.5	-155.212	-141.555
Sp0013	N50	-58580.3	-58735.5	-155.261	-237.023
N9	N50	-58580.3	-58735.7	-155.413	-308.798
N26	N46	-58580.3	-58735.7	-155.42	-314.207
N41	N1	-58580.3	-58736	-155.701	-172.068
Sp0022	N26	-58580.3	-58736	-155.766	-177.021
Sp0006	N10	-58580.3	-58736.1	-155.852	-152.831
N28	Sp0026	-58580.3	-58736.3	-156.009	-312.222
Sp0010	Sp0013	-58580.3	-58736.3	-156.017	-368.697
Sp0022	Sp0002	-58580.3	-58736.8	-156.54	-189.8
N41	N4	-58580.3	-58737.2	-156.984	-305.412
N20	N39	-58580.3	-58737.2	-156.984	-190.544
N20	N38	-58580.3	-58737.2	-156.985	-247.879
Sp0001	Sp0014	-58580.3	-58737.3	-157.033	-315.865
Sp0015	N23	-58580.3	-58737.5	-157.274	-108.59
N28	N15	-58580.3	-58737.6	-157.304	-286.625
Sp0006	Sp0010	-58580.3	-58738.4	-158.143	-208.82
Sp0010	Sp0021	-58580.3	-58738.5	-158.285	-371.333
N23	N37	-58580.3	-58738.9	-158.632	-300.087
N38	N10	-58580.3	-58738.9	-158.634	-264.098
N23	Sp0012	-58580.3	-58738.9	-158.634	-292.462
Sp0013	Sp0003	-58580.3	-58739.2	-158.892	-261.885
Sp0024	Sp0021	-58580.3	-58739.3	-159.048	-223.733
Sp0024	Sp0013	-58580.3	-58739.3	-159.088	-223.537
N38	N11	-58580.3	-58739.4	-159.166	-221.815
N9	N37	-58580.3	-58739.8	-159.503	-281.496
N9	Sp0012	-58580.3	-58739.8	-159.509	-318.133
Sp0002	N38	-58580.3	-58740.3	-160.034	-220.954
Sp0002	N39	-58580.3	-58740.3	-160.035	-188.89
Sp0001	Sp0021	-58580.3	-58740.4	-160.092	-269.05
Sp0001	Sp0013	-58580.3	-58740.6	-160.319	-263.21
N32	N1	-58580.3	-58740.6	-160.321	-140.197
Sp0022	N15	-58580.3	-58741	-160.726	-237.424
N32	N4	-58580.3	-58741.3	-161.053	-217.224
Sp0003	N7	-58580.3	-58741.9	-161.593	-114.582
N8	N37	-58580.3	-58741.9	-161.613	-308.088
N8	Sp0012	-58580.3	-58742	-161.738	-296.133
Sp0024	N1	-58580.3	-58742.1	-161.804	-136.91
N10	N38	-58580.3	-58742.9	-162.637	-196.447
Sp0022	Sp0026	-58580.3	-58743.3	-163.001	-226.483
Sp0003	N1	-58580.3	-58743.5	-163.199	-167.042
N10	N39	-58580.3	-58743.9	-163.666	-187.15
Sp0002	Sp0005	-58580.3	-58744.7	-164.451	-329.884
N38	Sp0011	-58580.3	-58744.7	-164.461	-276.07
Sp0009	N23	-58580.3	-58744.8	-164.54	-233.381
N38	N20	-58580.3	-58745.2	-164.96	-251.328
Sp0002	Sp0004	-58580.3	-58745.7	-165.424	-325.253
Sp0016	Sp0022	-58580.3	-58745.9	-165.625	-314.853
Sp0003	N4	-58580.3	-58746.1	-165.836	-154.759
N6	Sp0014	-58580.3	-58746.2	-165.968	-202.108
Sp0016	N46	-58580.3	-58746.2	-165.976	-220.576
Sp0009	Sp0027	-58580.3	-58746.2	-165.979	-181.822
N6	N46	-58580.3	-58746.3	-166.018	-190.604
Sp0003	Sp0027	-58580.3	-58746.3	-166.062	-190.723
Sp0024	N4	-58580.3	-58746.4	-166.147	-171.718
Sp0009	Sp0025	-58580.3	-58746.5	-166.252	-215.511
N18	Sp0013	-58580.3	-58746.5	-166.285	-278.306
N18	Sp0021	-58580.3	-58746.6	-166.313	-255.328
Sp0007	N23	-58580.3	-58747.1	-166.848	-81.9629
Sp0016	Sp0014	-58580.3	-58747.1	-166.874	-314.801
Sp0007	Sp0022	-58580.3	-58747.5	-167.227	-116.464
Sp0018	Sp0026	-58580.3	-58747.5	-167.271	-201.668
N31	Sp0001	-58580.3	-58747.6	-167.371	-226.987
Sp0016	N23	-58580.3	-58747.7	-167.429	-157.77
N15	Sp0003	-58580.3	-58747.7	-167.438	-374.573
N31	N18	-58580.3	-58747.9	-167.672	-253.224
Sp0006	N18	-58580.3	-58748	-167.732	-217.969
Sp0021	Sp0012	-58580.3	-58748.1	-167.832	-237.739
Sp0021	N37	-58580.3	-58748.1	-167.832	-226.926
Sp0018	N8	-58580.3	-58748.3	-168.005	-168.429
Sp0006	Sp0001	-58580.3	-58748.4	-168.166	-213.439
Sp0001	N46	-58580.3	-58748.5	-168.251	-201.145
Sp0007	Sp0014	-58580.3	-58748.5	-168.275	-123.367
Sp0007	N46	-58580.3	-58748.5	-168.286	-138.091
N11	N15	-58580.3	-58748.6	-168.292	-179.052
Sp0009	N39	-58580.3	-58748.7	-168.438	-269.077
N11	Sp0026	-58580.3	-58748.9	-168.641	-133.955
Sp0009	N46	-58580.3	-58749.3	-169.085	-288.691
Sp0009	N7	-58580.3	-58750.3	-170.062	-158.612
Sp0009	N13	-58580.3	-58750.8	-170.548	-171.776
N50	Sp0025	-58580.3	-58750.9	-170.666	-138.4
N31	N15	-58580.3	-58751.1	-170.831	-336.842
N15	N50	-58580.3	-58751.2	-170.959	-314.674
Sp0009	N6	-58580.3	-58751.3	-171.036	-164.607
Sp0002	Sp0014	-58580.3	-58751.3	-171.047	-290.972
N41	Sp0014	-58580.3	-58751.3	-171.074	-469.048
N31	Sp0010	-58580.3	-58751.4	-171.167	-222.198
Sp0011	Sp0020	-58580.3	-58751.5	-171.233	-204.944
Sp0013	N41	-58580.3	-58751.6	-171.375	-167.655
Sp0009	N38	-58580.3	-58751.7	-171.403	-283.968
Sp0022	Sp0012	-58580.3	-58751.7	-171.487	-229.772
Sp0022	N37	-58580.3	-58751.8	-171.568	-195.379
Sp0002	N46	-58580.3	-58751.9	-171.671	-214.572
Sp0003	N5	-58580.3	-58752.2	-171.922	-209.919
Sp0013	Sp0024	-58580.3	-58752.4	-172.1	-179.623
Sp0011	Sp0008	-58580.3	-58752.5	-172.265	-207.661
Sp0009	Sp0011	-58580.3	-58753.3	-173.036	-204.665
N31	N28	-58580.3	-58753.4	-173.172	-289.774
N20	Sp0014	-58580.3	-58753.9	-173.604	-204.094
N20	N46	-58580.3	-58753.9	-173.648	-223.177
N31	Sp0026	-58580.3	-58753.9	-173.681	-298.958
N28	Sp0021	-58580.3	-58754	-173.746	-303.963
N39	N8	-58580.3	-58754.2	-173.933	-233.448
N11	Sp0013	-58580.3	-58754.3	-174.001	-152.909
N11	Sp0021	-58580.3	-58754.3	-174.006	-164.819
N50	N13	-58580.3	-58754.5	-174.199	-108
N28	Sp0013	-58580.3	-58754.7	-174.404	-298.237
Sp0013	Sp0015	-58580.3	-58754.7	-174.41	-275.892
N39	N9	-58580.3	-58754.8	-174.504	-192.601
Sp0009	N31	-58580.3	-58754.8	-174.57	-241.782
Sp0006	N26	-58580.3	-58755	-174.695	-222.666
Sp0003	N6	-58580.3	-58755.2	-174.913	-199.151
N38	N8	-58580.3	-58755.4	-175.155	-424.819
Sp0006	Sp0002	-58580.3	-58755.7	-175.405	-258.702
Sp0013	Sp0000	-58580.3	-58756	-175.76	-284.064
N38	N9	-58580.3	-58756.6	-176.375	-397.428
Sp0022	Sp0013	-58580.3	-58757.1	-176.802	-237.484
Sp0009	Sp0022	-58580.3	-58757.6	-177.383	-245.341
Sp0022	Sp0021	-58580.3	-58757.8	-177.52	-260.969
Sp0013	Sp0016	-58580.3	-58757.9	-177.649	-274.413
Sp0027	N50	-58580.3	-58758	-177.731	-145.281
Sp0027	Sp0003	-58580.3	-58758.2	-177.964	-200.349
Sp0013	Sp0007	-58580.3	-58758.9	-178.631	-271.669
N9	Sp0024	-58580.3	-58759	-178.694	-164.745
Sp0009	N20	-58580.3	-58759.5	-179.252	-202.558
N11	N39	-58580.3	-58759.6	-179.359	-117.291
N11	N38	-58580.3	-58759.6	-179.364	-147.865
Sp0006	Sp0012	-58580.3	-58759.6	-179.371	-272.021
Sp0011	N24	-58580.3	-58759.6	-179.376	-178.614
Sp0011	Sp0006	-58580.3	-58759.6	-179.379	-300.38
N10	Sp0014	-58580.3	-58759.7	-179.412	-198.43
Sp0009	N11	-58580.3	-58759.7	-179.436	-170.209
N18	N38	-58580.3	-58759.8	-179.522	-262.995
N18	N39	-58580.3	-58759.8	-179.522	-276.707
Sp0006	N37	-58580.3	-58759.9	-179.621	-247.449
N10	N46	-58580.3	-58760.1	-179.836	-222.654
Sp0009	N10	-58580.3	-58760.4	-180.113	-179.19
N9	N41	-58580.3	-58760.5	-180.219	-178.235
Sp0025	Sp0015	-58580.3	-58762.2	-181.894	-173.111
Sp0004	Sp0010	-58580.3	-58762.2	-181.973	-201.114
N24	N23	-58580.3	-58762.2	-181.987	-286.237
Sp0005	Sp0010	-58580.3	-58762.4	-182.171	-228.17
Sp0005	N20	-58580.3	-58762.4	-182.174	-161.527
Sp0009	Sp0001	-58580.3	-58762.5	-182.243	-223.274
Sp0010	Sp0004	-58580.3	-58763	-182.701	-177.857
Sp0013	Sp0012	-58580.3	-58763.4	-183.164	-234.671
Sp0025	Sp0000	-58580.3	-58764	-183.747	-189.133
Sp0013	N37	-58580.3	-58764.2	-183.962	-226.806
Sp0021	Sp0024	-58580.3	-58764.2	-183.97	-178.8
N24	N7	-58580.3	-58764.3	-184.066	-214.477
Sp0021	N41	-58580.3	-58764.6	-184.334	-172.88
Sp0026	Sp0018	-58580.3	-58764.8	-184.56	-191.929
N24	N6	-58580.3	-58764.9	-184.672	-207.18
Sp0010	Sp0005	-58580.3	-58765	-184.733	-197.635
Sp0012	N8	-58580.3	-58765.2	-184.891	-251.045
Sp0012	N9	-58580.3	-58765.2	-184.894	-259.133
Sp0026	Sp0017	-58580.3	-58765.3	-185.024	-184.94
Sp0021	Sp0003	-58580.3	-58765.4	-185.122	-269.199
Sp0011	Sp0003	-58580.3	-58765.7	-185.449	-241.452
Sp0011	N50	-58580.3	-58765.8	-185.514	-179.219
Sp0025	Sp0007	-58580.3	-58766.3	-186.016	-190.632
Sp0025	Sp0016	-58580.3	-58766.3	-186.016	-214.014
Sp0021	N50	-58580.3	-58767.5	-187.199	-242.114
Sp0004	N20	-58580.3	-58767.7	-187.433	-166.169
Sp0009	N18	-58580.3	-58768.3	-188.065	-233.181
N5	Sp0016	-58580.3	-58768.6	-188.324	-362.292
N31	Sp0013	-58580.3	-58768.8	-188.548	-318.036
N5	Sp0007	-58580.3	-58768.8	-188.562	-322.858
N9	Sp0000	-58580.3	-58769.4	-189.171	-395.113
N28	N39	-58580.3	-58769.8	-189.579	-233.696
N28	N38	-58580.3	-58769.8	-189.579	-279.631
N9	Sp0015	-58580.3	-58770.1	-189.847	-358.622
N24	N13	-58580.3	-58770.7	-190.438	-256.368
N18	Sp0014	-58580.3	-58771.1	-190.868	-259.393
N24	Sp0011	-58580.3	-58771.4	-191.091	-249.152
N31	Sp0021	-58580.3	-58772.1	-191.835	-343.752
Sp0001	Sp0008	-58580.3	-58772.1	-191.852	-187.478
Sp0001	Sp0020	-58580.3	-58772.1	-191.852	-165.917
Sp0009	N26	-58580.3	-58772.3	-191.989	-246.946
N24	Sp0025	-58580.3	-58772.3	-192.057	-264.361
N39	N10	-58580.3	-58772.4	-192.158	-126.3
N39	N11	-58580.3	-58772.4	-192.158	-115.822
Sp0009	N28	-58580.3	-58772.5	-192.196	-259.644
N32	Sp0014	-58580.3	-58772.7	-192.405	-484.767
Sp0009	Sp0010	-58580.3	-58772.7	-192.455	-223.773
Sp0026	Sp0003	-58580.3	-58773.1	-192.79	-257.165
Sp0026	N50	-58580.3	-58773.1	-192.826	-247.742
N24	Sp0027	-58580.3	-58773.1	-192.884	-236.483
Sp0011	Sp0007	-58580.3	-58773.9	-193.619	-254.551
Sp0011	Sp0016	-58580.3	-58773.9	-193.619	-248.543
N24	N10	-58580.3	-58774.2	-193.933	-239.023
N24	N20	-58580.3	-58774.4	-194.187	-263.035
N24	N11	-58580.3	-58774.5	-194.218	-237.808
N18	N46	-58580.3	-58774.5	-194.262	-288.136
N37	N8	-58580.3	-58775.7	-195.413	-480.865
Sp0009	Sp0002	-58580.3	-58775.8	-195.527	-247.645
N37	N9	-58580.3	-58775.9	-195.655	-434.088
Sp0024	Sp0014	-58580.3	-58776	-195.772	-352.952
Sp0006	Sp0003	-58580.3	-58776.2	-195.926	-301.308
Sp0017	Sp0026	-58580.3	-58776.6	-196.292	-207.687
N46	N11	-58580.3	-58776.8	-196.522	-174.15
Sp0017	N8	-58580.3	-58776.9	-196.599	-183.186
N46	N10	-58580.3	-58777.3	-197.03	-198.906
N15	Sp0007	-58580.3	-58777.6	-197.297	-381.758
N15	Sp0016	-58580.3	-58777.8	-197.55	-397.761
N4	Sp0009	-58580.3	-58777.9	-197.593	-259.331
N4	N32	-58580.3	-58777.9	-197.596	-311.107
N38	Sp0001	-58580.3	-58778	-197.765	-308.58
N38	N18	-58580.3	-58778.4	-198.147	-307.74
N11	Sp0014	-58580.3	-58778.4	-198.185	-227.897
N37	Sp0022	-58580.3	-58778.5	-198.242	-411.306
N11	N46	-58580.3	-58778.8	-198.489	-146.987
N39	N20	-58580.3	-58779.6	-199.319	-150.494
N39	Sp0011	-58580.3	-58779.6	-199.32	-231.793
Sp0013	Sp0008	-58580.3	-58779.9	-199.652	-259.637
Sp0013	Sp0020	-58580.3	-58779.9	-199.654	-271.219
Sp0006	N50	-58580.3	-58780.2	-199.981	-286.653
N37	N31	-58580.3	-58781.2	-200.941	-391.423
N39	N15	-58580.3	-58781.6	-201.378	-252.525
Sp0003	N10	-58580.3	-58781.8	-201.518	-247.811
Sp0003	N11	-58580.3	-58781.8	-201.519	-206.427
N46	Sp0011	-58580.3	-58781.8	-201.557	-222.744
N46	N20	-58580.3	-58781.8	-201.557	-195.946
N24	Sp0001	-58580.3	-58781.9	-201.665	-279.514
N39	Sp0026	-58580.3	-58781.9	-201.677	-275.337
Sp0027	Sp0008	-58580.3	-58782.4	-202.151	-314.312
Sp0027	Sp0020	-58580.3	-58782.4	-202.152	-283.52
N31	N26	-58580.3	-58782.8	-202.504	-318.286
Sp0027	Sp0007	-58580.3	-58782.8	-202.541	-187.46
Sp0027	Sp0016	-58580.3	-58782.9	-202.592	-222.859
Sp0003	Sp0011	-58580.3	-58783.4	-203.12	-294.9
Sp0003	N20	-58580.3	-58783.5	-203.258	-216.311
Sp0018	N5	-58580.3	-58783.9	-203.598	-210.954
Sp0018	N9	-58580.3	-58783.9	-203.599	-248.847
N28	N46	-58580.3	-58785	-204.7	-305.902
N28	Sp0014	-58580.3	-58785	-204.707	-311.71
N5	Sp0000	-58580.3	-58785.1	-204.853	-346.744
N5	Sp0015	-58580.3	-58785.2	-204.967	-347.563
N31	Sp0002	-58580.3	-58785.7	-205.467	-272.708
N9	Sp0016	-58580.3	-58786	-205.762	-392.059
N9	Sp0007	-58580.3	-58786.2	-205.952	-361.555
Sp0026	Sp0005	-58580.3	-58786.3	-206.066	-280.148
N24	N18	-58580.3	-58786.4	-206.128	-300.709
Sp0026	Sp0004	-58580.3	-58786.4	-206.157	-264.315
Sp0012	Sp0022	-58580.3	-58786.5	-206.243	-324.273
N24	N31	-58580.3	-58787	-206.742	-318.433
N46	N8	-58580.3	-58787	-206.786	-272.365
Sp0024	N23	-58580.3	-58787.3	-207.019	-260.795
Sp0024	N7	-58580.3	-58787.3	-207.037	-204.056
N46	N9	-58580.3	-58787.3	-207.037	-243.184
Sp0024	N6	-58580.3	-58787.5	-207.192	-212.794
N24	Sp0022	-58580.3	-58787.8	-207.525	-295.844
N24	N39	-58580.3	-58789.2	-208.988	-320.086
N8	Sp0003	-58580.3	-58789.4	-209.104	-412.619
N24	N38	-58580.3	-58789.4	-209.13	-327.986
Sp0002	N24	-58580.3	-58789.7	-209.389	-296.817
Sp0002	Sp0006	-58580.3	-58789.7	-209.39	-364.442
N38	Sp0010	-58580.3	-58789.8	-209.56	-307.407
Sp0012	N31	-58580.3	-58789.9	-209.663	-281.993
Sp0006	Sp0016	-58580.3	-58790.7	-210.472	-319.7
Sp0006	Sp0007	-58580.3	-58790.7	-210.472	-304.213
Sp0005	Sp0011	-58580.3	-58791.7	-211.409	-258.828
N41	N7	-58580.3	-58791.8	-211.571	-341.282
Sp0001	N24	-58580.3	-58791.9	-211.628	-303.376
Sp0001	Sp0006	-58580.3	-58791.9	-211.629	-317.33
N41	N6	-58580.3	-58792	-211.735	-332.593
Sp0024	Sp0011	-58580.3	-58792	-211.744	-257.143
N38	N28	-58580.3	-58792.1	-211.83	-337.184
N13	Sp0006	-58580.3	-58792.2	-211.943	-216.635
N13	N24	-58580.3	-58792.2	-211.987	-310.807
N24	N46	-58580.3	-58792.4	-212.143	-357.386
Sp0021	Sp0015	-58580.3	-58792.7	-212.429	-285.392
N8	N50	-58580.3	-58792.8	-212.522	-376.442
Sp0024	N13	-58580.3	-58793.1	-212.8	-227.107
Sp0024	Sp0027	-58580.3	-58794.3	-214.064	-259.874
Sp0024	Sp0025	-58580.3	-58794.4	-214.122	-276.84
Sp0021	Sp0000	-58580.3	-58794.6	-214.364	-291.242
Sp0014	Sp0018	-58580.3	-58794.7	-214.419	-490.822
Sp0025	Sp0006	-58580.3	-58794.8	-214.532	-320.388
Sp0025	N24	-58580.3	-58794.8	-214.534	-248.45
N24	N28	-58580.3	-58794.9	-214.613	-325.428
N24	Sp0010	-58580.3	-58795.1	-214.855	-328.957
Sp0014	Sp0017	-58580.3	-58795.1	-214.87	-490.098
Sp0012	Sp0026	-58580.3	-58795.6	-215.32	-417.214
Sp0026	Sp0008	-58580.3	-58795.9	-215.636	-248.373
Sp0026	Sp0020	-58580.3	-58795.9	-215.654	-235.699
Sp0024	N10	-58580.3	-58795.9	-215.66	-229.55
Sp0005	N11	-58580.3	-58797	-216.733	-219.011
N41	N23	-58580.3	-58797.2	-216.956	-350.798
Sp0024	N11	-58580.3	-58797.3	-216.996	-209.605
Sp0024	N20	-58580.3	-58797.4	-217.117	-225.574
Sp0012	N15	-58580.3	-58797.4	-217.138	-361.535
N24	N26	-58580.3	-58797.8	-217.493	-325.078
Sp0020	Sp0001	-58580.3	-58798	-217.698	-229.242
Sp0020	N10	-58580.3	-58798.4	-218.102	-183.826
Sp0008	N10	-58580.3	-58798.9	-218.592	-171.801
N32	N6	-58580.3	-58798.9	-218.605	-250.684
Sp0008	Sp0001	-58580.3	-58798.9	-218.672	-237.91
Sp0025	Sp0004	-58580.3	-58799.3	-219.086	-325.555
Sp0025	Sp0005	-58580.3	-58799.3	-219.086	-316.52
N41	N13	-58580.3	-58799.4	-219.105	-404.181
N38	N15	-58580.3	-58799.5	-219.283	-406.193
N32	N7	-58580.3	-58799.6	-219.335	-269.264
N26	Sp0006	-58580.3	-58799.7	-219.415	-405.705
Sp0003	N8	-58580.3	-58799.8	-219.568	-272.697
N26	N24	-58580.3	-58800.2	-219.959	-355.085
N24	Sp0002	-58580.3	-58800.2	-219.98	-293.67
Sp0024	N38	-58580.3	-58800.3	-220.016	-317.841
N41	Sp0027	-58580.3	-58800.6	-220.324	-389.697
N38	Sp0026	-58580.3	-58800.8	-220.565	-362.084
N41	Sp0011	-58580.3	-58800.9	-220.67	-441.273
Sp0024	N31	-58580.3	-58801.1	-220.805	-298.407
N41	N10	-58580.3	-58801.1	-220.811	-368.327
Sp0024	Sp0022	-58580.3	-58801.2	-220.905	-326.271
N41	Sp0025	-58580.3	-58801.2	-220.943	-459.285
Sp0003	N9	-58580.3	-58801.3	-221.016	-279.272
Sp0026	Sp0007	-58580.3	-58801.5	-221.254	-246.87
Sp0024	N39	-58580.3	-58801.6	-221.363	-294.731
Sp0026	Sp0016	-58580.3	-58801.8	-221.517	-288.69
Sp0021	Sp0008	-58580.3	-58801.9	-221.624	-248.938
Sp0004	Sp0011	-58580.3	-58802.1	-221.842	-268.819
Sp0021	Sp0020	-58580.3	-58802.1	-221.888	-266.211
N50	Sp0027	-58580.3	-58802.3	-222.042	-189.06
Sp0024	N18	-58580.3	-58802.6	-222.318	-255.146
Sp0024	Sp0001	-58580.3	-58803.2	-222.983	-297.985
N50	N7	-58580.3	-58803.3	-223.025	-149.266
Sp0000	Sp0025	-58580.3	-58803.6	-223.336	-224.932
N39	Sp0013	-58580.3	-58804	-223.707	-310.262
N23	N32	-58580.3	-58804	-223.743	-412.613
N23	Sp0009	-58580.3	-58804	-223.743	-425.251
Sp0004	N11	-58580.3	-58804.2	-223.971	-243.426
N41	N11	-58580.3	-58804.4	-224.111	-332.942
Sp0000	N13	-58580.3	-58804.9	-224.647	-168.548
N41	N20	-58580.3	-58805	-224.738	-361.345
Sp0009	N50	-58580.3	-58805.2	-224.932	-302.307
N32	N23	-58580.3	-58805.2	-224.969	-379.291
N39	Sp0021	-58580.3	-58805.4	-225.176	-294.773
N32	N10	-58580.3	-58805.6	-225.31	-268.715
Sp0009	Sp0003	-58580.3	-58805.9	-225.589	-302.402
Sp0006	Sp0015	-58580.3	-58806.4	-226.132	-298.491
N7	N24	-58580.3	-58807	-226.728	-308.213
N7	Sp0006	-58580.3	-58807	-226.731	-200.19
N32	N13	-58580.3	-58807.1	-226.869	-298.404
Sp0024	N46	-58580.3	-58807.3	-227.001	-317.977
N32	Sp0011	-58580.3	-58807.3	-227.065	-309.963
Sp0011	Sp0009	-58580.3	-58807.4	-227.139	-336.145
Sp0024	N26	-58580.3	-58808	-227.704	-315.275
Sp0010	Sp0003	-58580.3	-58808	-227.777	-367.358
N41	Sp0001	-58580.3	-58808.1	-227.847	-430.233
Sp0014	N37	-58580.3	-58808.3	-227.989	-288.844
Sp0014	Sp0012	-58580.3	-58808.3	-227.99	-289.723
Sp0022	Sp0006	-58580.3	-58808.3	-228.087	-307.965
Sp0027	Sp0005	-58580.3	-58808.4	-228.122	-289.361
Sp0027	Sp0004	-58580.3	-58808.4	-228.122	-304.815
N32	Sp0027	-58580.3	-58808.7	-228.457	-258.277
Sp0011	N32	-58580.3	-58808.8	-228.524	-256.163
Sp0001	Sp0004	-58580.3	-58809	-228.707	-321.891
Sp0001	Sp0005	-58580.3	-58809	-228.707	-317.75
Sp0025	Sp0020	-58580.3	-58809.7	-229.473	-296.137
Sp0026	Sp0000	-58580.3	-58810.1	-229.856	-264.478
Sp0027	N24	-58580.3	-58810.1	-229.857	-236.007
Sp0027	Sp0006	-58580.3	-58810.1	-229.872	-253.333
N32	N11	-58580.3	-58810.3	-230.016	-276.398
Sp0024	Sp0002	-58580.3	-58810.3	-230.078	-334.732
Sp0022	N24	-58580.3	-58810.4	-230.157	-258.19
N15	Sp0000	-58580.3	-58810.4	-230.172	-397.488
N15	Sp0015	-58580.3	-58810.4	-230.173	-396.661
Sp0026	Sp0015	-58580.3	-58810.4	-230.179	-266.074
Sp0025	Sp0008	-58580.3	-58810.5	-230.271	-300.111
Sp0024	N28	-58580.3	-58810.8	-230.584	-281.376
Sp0003	Sp0010	-58580.3	-58810.9	-230.629	-316.216
N32	N20	-58580.3	-58810.9	-230.673	-284.65
Sp0010	N50	-58580.3	-58810.9	-230.674	-279.638
N9	Sp0008	-58580.3	-58811.1	-230.794	-338.936
N9	Sp0020	-58580.3	-58811.1	-230.801	-335.547
Sp0024	Sp0010	-58580.3	-58811.1	-230.879	-337.232
N38	N26	-58580.3	-58811.1	-230.884	-379.174
Sp0010	N24	-58580.3	-58811.2	-230.915	-345.453
Sp0010	Sp0006	-58580.3	-58811.2	-230.923	-375.807
N32	Sp0025	-58580.3	-58811.2	-230.961	-358.058
N37	Sp0026	-58580.3	-58811.9	-231.678	-474.455
Sp0015	Sp0025	-58580.3	-58811.9	-231.68	-231.226
Sp0009	Sp0007	-58580.3	-58811.9	-231.683	-316.551
N38	Sp0002	-58580.3	-58811.9	-231.687	-360.312
Sp0021	Sp0004	-58580.3	-58812.5	-232.25	-303.828
Sp0021	Sp0005	-58580.3	-58812.5	-232.251	-301.035
N15	Sp0020	-58580.3	-58812.6	-232.372	-373.111
N15	Sp0008	-58580.3	-58812.6	-232.372	-387.088
N41	N18	-58580.3	-58812.7	-232.407	-365.64
Sp0009	Sp0016	-58580.3	-58812.8	-232.54	-333.808
Sp0006	Sp0000	-58580.3	-58812.8	-232.54	-299.521
N37	N15	-58580.3	-58812.9	-232.674	-474.759
N32	Sp0001	-58580.3	-58814.1	-233.795	-323.697
N5	Sp0004	-58580.3	-58814.2	-233.95	-383.449
N5	Sp0005	-58580.3	-58814.2	-233.958	-332.756
Sp0021	Sp0016	-58580.3	-58814.4	-234.105	-286.402
Sp0003	Sp0016	-58580.3	-58814.8	-234.503	-223.463
Sp0021	Sp0007	-58580.3	-58814.8	-234.53	-273.963
Sp0003	Sp0007	-58580.3	-58815.1	-234.83	-167.283
N20	Sp0006	-58580.3	-58815.6	-235.335	-282.404
N20	N24	-58580.3	-58815.6	-235.336	-329.413
N10	N24	-58580.3	-58815.9	-235.629	-364.672
N10	Sp0006	-58580.3	-58815.9	-235.63	-235.716
Sp0009	Sp0012	-58580.3	-58816.4	-236.133	-284.489
Sp0009	N37	-58580.3	-58816.4	-236.157	-287.647
Sp0003	N28	-58580.3	-58816.5	-236.215	-270.17
Sp0015	N13	-58580.3	-58816.5	-236.283	-206.449
N38	Sp0013	-58580.3	-58816.8	-236.567	-365.702
N32	N18	-58580.3	-58817	-236.748	-358.693
Sp0006	Sp0004	-58580.3	-58817.1	-236.808	-350.086
Sp0006	Sp0005	-58580.3	-58817.3	-237.053	-330.686
N41	N39	-58580.3	-58817.5	-237.26	-422.802
Sp0012	Sp0013	-58580.3	-58817.6	-237.367	-433.118
N37	N38	-58580.3	-58817.7	-237.418	-484.117
N37	N39	-58580.3	-58817.7	-237.418	-430.806
N41	Sp0022	-58580.3	-58817.8	-237.552	-428.23
N41	N31	-58580.3	-58818.3	-238.057	-416.714
Sp0012	Sp0021	-58580.3	-58818.4	-238.138	-428.811
Sp0027	Sp0015	-58580.3	-58818.5	-238.214	-209.347
N38	Sp0021	-58580.3	-58818.5	-238.246	-366.169
N41	N38	-58580.3	-58819.1	-238.805	-519.97
Sp0003	Sp0001	-58580.3	-58819.1	-238.821	-320.415
Sp0003	N18	-58580.3	-58819.1	-238.822	-241.15
N41	N46	-58580.3	-58819.4	-239.14	-478.895
Sp0006	Sp0020	-58580.3	-58819.6	-239.298	-328.994
Sp0006	Sp0008	-58580.3	-58819.6	-239.298	-328.868
Sp0005	N10	-58580.3	-58820.1	-239.85	-314.631
Sp0005	N6	-58580.3	-58820.1	-239.852	-275.571
N15	Sp0005	-58580.3	-58821.5	-241.234	-405.033
N15	Sp0004	-58580.3	-58821.5	-241.234	-403.928
Sp0027	Sp0000	-58580.3	-58821.7	-241.425	-207.549
N50	Sp0016	-58580.3	-58821.9	-241.596	-254.513
N50	Sp0007	-58580.3	-58821.9	-241.597	-153.898
N39	Sp0001	-58580.3	-58822.4	-242.092	-255.201
N39	N18	-58580.3	-58822.4	-242.096	-184.139
Sp0007	Sp0025	-58580.3	-58822.5	-242.273	-223.933
Sp0007	N13	-58580.3	-58822.6	-242.299	-174.916
Sp0002	Sp0003	-58580.3	-58822.7	-242.399	-355.965
Sp0002	N50	-58580.3	-58822.7	-242.4	-295.852
Sp0018	Sp0013	-58580.3	-58822.9	-242.647	-344.967
N28	Sp0006	-58580.3	-58823.6	-243.354	-426.027
N18	Sp0006	-58580.3	-58824.6	-244.335	-358.875
N18	N24	-58580.3	-58824.6	-244.364	-437.273
Sp0018	Sp0021	-58580.3	-58824.8	-244.543	-350.891
N5	Sp0008	-58580.3	-58825	-244.706	-359.14
N5	Sp0020	-58580.3	-58825	-244.706	-321.005
Sp0011	Sp0000	-58580.3	-58825.2	-244.915	-261.479
Sp0011	Sp0015	-58580.3	-58825.2	-244.915	-250.204
Sp0009	Sp0000	-58580.3	-58825.2	-244.976	-326.799
Sp0009	Sp0015	-58580.3	-58825.3	-245.035	-317.99
N28	N24	-58580.3	-58825.3	-245.083	-366.927
Sp0004	N10	-58580.3	-58826.6	-246.323	-303.264
N46	Sp0010	-58580.3	-58827	-246.7	-285.203
N39	Sp0010	-58580.3	-58827.2	-246.904	-222.238
N46	Sp0001	-58580.3	-58827.2	-246.932	-259.332
N46	N18	-58580.3	-58827.2	-246.934	-244.408
Sp0018	Sp0014	-58580.3	-58827.2	-246.974	-484.068
Sp0004	N6	-58580.3	-58827.2	-246.976	-260.542
N41	N26	-58580.3	-58827.7	-247.488	-456.252
N32	Sp0022	-58580.3	-58828.1	-247.888	-348.073
N41	N28	-58580.3	-58828.3	-248.062	-436.836
N41	Sp0010	-58580.3	-58828.3	-248.067	-441.693
N41	Sp0002	-58580.3	-58828.4	-248.139	-488.899
N32	N31	-58580.3	-58828.5	-248.19	-373.536
Sp0003	N15	-58580.3	-58828.5	-248.273	-375.45
Sp0003	Sp0026	-58580.3	-58828.7	-248.44	-404.498
Sp0005	N4	-58580.3	-58829.2	-248.913	-302.624
N46	N28	-58580.3	-58829.2	-248.949	-235.3
Sp0017	N9	-58580.3	-58829.5	-249.216	-251.848
N39	N28	-58580.3	-58829.9	-249.673	-222.75
N32	N26	-58580.3	-58830	-249.694	-345.399
N32	Sp0002	-58580.3	-58830.4	-250.158	-370.082
N37	Sp0021	-58580.3	-58830.8	-250.533	-479.459
N37	Sp0013	-58580.3	-58830.8	-250.535	-473.551
N32	N39	-58580.3	-58831	-250.691	-398.425
N32	N38	-58580.3	-58831	-250.692	-399.34
N37	N46	-58580.3	-58831	-250.697	-538.486
N37	Sp0014	-58580.3	-58831	-250.704	-577.319
Sp0005	N7	-58580.3	-58831	-250.772	-332.438
N46	Sp0026	-58580.3	-58831.4	-251.129	-321.863
N46	N15	-58580.3	-58831.4	-251.182	-311.917
Sp0017	N5	-58580.3	-58831.7	-251.438	-222.754
Sp0012	N39	-58580.3	-58831.8	-251.546	-250.115
Sp0012	N38	-58580.3	-58831.8	-251.546	-297.277
Sp0002	Sp0009	-58580.3	-58832	-251.712	-376.076
N6	N24	-58580.3	-58832.2	-251.893	-347.407
N6	Sp0006	-58580.3	-58832.2	-251.895	-270.488
Sp0002	N32	-58580.3	-58832.2	-251.946	-378.56
Sp0016	Sp0025	-58580.3	-58832.2	-251.974	-369.302
Sp0016	N13	-58580.3	-58832.3	-252.048	-255.762
N32	N28	-58580.3	-58832.7	-252.431	-369.863
N32	Sp0010	-58580.3	-58832.7	-252.487	-329.122
N8	Sp0007	-58580.3	-58833.1	-252.822	-374.971
Sp0013	Sp0005	-58580.3	-58833.4	-253.134	-303.743
Sp0013	Sp0004	-58580.3	-58833.4	-253.135	-304.237
N8	Sp0016	-58580.3	-58833.5	-253.218	-431.423
N32	N46	-58580.3	-58836.1	-255.812	-438.018
Sp0009	Sp0020	-58580.3	-58836.2	-255.956	-323.569
Sp0009	Sp0008	-58580.3	-58836.3	-256.024	-326.195
Sp0005	N18	-58580.3	-58836.6	-256.296	-348.27
Sp0018	N1	-58580.3	-58836.8	-256.494	-188.58
Sp0018	N4	-58580.3	-58837.1	-256.876	-321.202
Sp0005	Sp0001	-58580.3	-58837.6	-257.338	-357.261
Sp0004	N7	-58580.3	-58838	-257.774	-300.564
Sp0004	Sp0001	-58580.3	-58838.5	-258.203	-334.483
Sp0004	N4	-58580.3	-58839.8	-259.537	-286.826
Sp0005	Sp0027	-58580.3	-58839.9	-259.684	-390.418
Sp0026	Sp0019	-58580.3	-58840.2	-259.927	-331.616
Sp0026	Sp0023	-58580.3	-58840.2	-259.928	-371.975
Sp0005	Sp0002	-58580.3	-58841.2	-260.911	-409.824
Sp0005	N1	-58580.3	-58841.9	-261.657	-228.054
N31	Sp0006	-58580.3	-58842.2	-261.988	-399.259
N31	N24	-58580.3	-58842.3	-261.989	-411.428
Sp0004	N18	-58580.3	-58842.5	-262.275	-365.513
Sp0012	Sp0014	-58580.3	-58842.6	-262.385	-410.029
Sp0012	N46	-58580.3	-58842.7	-262.389	-341.135
N9	Sp0004	-58580.3	-58842.9	-262.621	-402.258
N9	Sp0005	-58580.3	-58842.9	-262.625	-390.854
Sp0005	N13	-58580.3	-58843.9	-263.618	-330.57
Sp0004	Sp0027	-58580.3	-58844.1	-263.8	-373.881
N4	Sp0024	-58580.3	-58844.2	-263.973	-394.699
Sp0005	N5	-58580.3	-58844.3	-264.019	-381.165
Sp0013	Sp0017	-58580.3	-58844.4	-264.174	-254.801
Sp0013	Sp0018	-58580.3	-58844.5	-264.274	-260.211
Sp0003	N26	-58580.3	-58845	-264.708	-328.236
Sp0003	Sp0002	-58580.3	-58845	-264.731	-370.74
Sp0002	Sp0007	-58580.3	-58845.2	-264.937	-331.334
N4	N41	-58580.3	-58845.3	-265.014	-281.733
Sp0002	Sp0016	-58580.3	-58845.6	-265.346	-323.412
Sp0000	Sp0027	-58580.3	-58845.7	-265.418	-250.106
Sp0004	N13	-58580.3	-58846.5	-266.232	-317.581
N26	Sp0003	-58580.3	-58847.2	-266.956	-365.627
N46	Sp0013	-58580.3	-58847.4	-267.181	-321.013
N10	Sp0004	-58580.3	-58847.5	-267.195	-354.581
N10	Sp0005	-58580.3	-58847.5	-267.195	-381.836
N26	N50	-58580.3	-58847.5	-267.231	-335.156
Sp0001	Sp0009	-58580.3	-58848	-267.734	-381.503
Sp0001	N32	-58580.3	-58848.3	-268.02	-350.089
Sp0016	Sp0003	-58580.3	-58848.5	-268.193	-346.267
Sp0000	N7	-58580.3	-58848.7	-268.475	-180.692
Sp0005	N26	-58580.3	-58849.1	-268.866	-437.505
Sp0016	N50	-58580.3	-58849.3	-269.009	-380.813
Sp0024	N37	-58580.3	-58849.4	-269.127	-347.038
N46	Sp0021	-58580.3	-58849.6	-269.346	-301.457
Sp0004	Sp0025	-58580.3	-58850.3	-270.049	-406.455
N50	N4	-58580.3	-58850.6	-270.334	-200.437
N8	Sp0004	-58580.3	-58851.4	-271.124	-438.846
N8	Sp0005	-58580.3	-58851.4	-271.124	-438.986
Sp0024	Sp0012	-58580.3	-58852	-271.721	-420.43
Sp0005	Sp0025	-58580.3	-58852.1	-271.867	-454.573
N50	N6	-58580.3	-58852.2	-271.896	-208.692
Sp0004	N23	-58580.3	-58852.3	-272.081	-470.756
N24	Sp0012	-58580.3	-58852.5	-272.189	-385.14
N24	N37	-58580.3	-58852.5	-272.189	-350.237
Sp0005	N23	-58580.3	-58852.7	-272.449	-411.412
N11	N24	-58580.3	-58853	-272.767	-233.485
N11	Sp0006	-58580.3	-58853	-272.768	-231.699
Sp0007	N7	-58580.3	-58853.1	-272.837	-194.258
Sp0010	Sp0008	-58580.3	-58853.2	-272.981	-328.411
Sp0010	Sp0020	-58580.3	-58853.2	-272.981	-303.875
Sp0007	N50	-58580.3	-58853.5	-273.264	-197.54
Sp0007	Sp0003	-58580.3	-58853.5	-273.266	-171.046
Sp0007	Sp0027	-58580.3	-58853.8	-273.522	-190.914
Sp0004	Sp0002	-58580.3	-58856.3	-276.029	-396.223
Sp0003	Sp0021	-58580.3	-58856.4	-276.157	-424.108
Sp0015	Sp0027	-58580.3	-58856.5	-276.241	-226.468
Sp0003	Sp0013	-58580.3	-58857.1	-276.887	-414.654
N31	Sp0012	-58580.3	-58857.5	-277.28	-293.833
N31	N37	-58580.3	-58857.5	-277.281	-339.637
Sp0000	Sp0016	-58580.3	-58859	-278.739	-246.121
Sp0000	Sp0007	-58580.3	-58859	-278.749	-224.49
Sp0024	Sp0003	-58580.3	-58859.2	-278.9	-418.171
Sp0004	N26	-58580.3	-58859.7	-279.467	-466.557
N26	Sp0005	-58580.3	-58859.8	-279.522	-380.354
N26	Sp0004	-58580.3	-58859.9	-279.596	-360.485
N26	Sp0009	-58580.3	-58860	-279.7	-440.083
N8	Sp0000	-58580.3	-58860	-279.727	-458.172
N8	Sp0015	-58580.3	-58860	-279.73	-443.65
Sp0025	Sp0009	-58580.3	-58860	-279.78	-357.39
Sp0001	Sp0003	-58580.3	-58860.2	-279.958	-350.916
Sp0001	N50	-58580.3	-58860.2	-279.959	-236.606
N39	Sp0006	-58580.3	-58860.6	-280.37	-385.055
Sp0004	N1	-58580.3	-58860.7	-280.473	-228.551
N39	N24	-58580.3	-58860.8	-280.558	-294.006
N50	N1	-58580.3	-58861.5	-281.217	-245.327
N26	N32	-58580.3	-58861.9	-281.647	-374.492
Sp0004	N5	-58580.3	-58861.9	-281.668	-416.116
Sp0001	Sp0016	-58580.3	-58862.7	-282.46	-353.812
Sp0001	Sp0007	-58580.3	-58862.7	-282.461	-329.806
N18	Sp0005	-58580.3	-58863	-282.736	-441.486
N26	Sp0016	-58580.3	-58863.1	-282.8	-450.822
N26	Sp0007	-58580.3	-58863.1	-282.804	-385.13
Sp0025	N32	-58580.3	-58863.2	-282.978	-301.326
Sp0008	N11	-58580.3	-58863.4	-283.175	-315.19
Sp0008	N6	-58580.3	-58863.4	-283.183	-304.647
Sp0015	N7	-58580.3	-58863.7	-283.436	-219.897
Sp0017	Sp0013	-58580.3	-58863.7	-283.478	-347.065
N50	N5	-58580.3	-58863.9	-283.62	-349.13
Sp0002	Sp0000	-58580.3	-58864.4	-284.109	-359.3
N18	Sp0004	-58580.3	-58864.5	-284.265	-428.848
N20	Sp0003	-58580.3	-58864.8	-284.587	-273.405
Sp0024	N50	-58580.3	-58864.9	-284.603	-359.851
Sp0008	Sp0011	-58580.3	-58864.9	-284.638	-324.256
Sp0017	Sp0021	-58580.3	-58864.9	-284.664	-351.514
Sp0002	Sp0015	-58580.3	-58865.4	-285.149	-362.088
Sp0022	N32	-58580.3	-58865.5	-285.204	-271.175
Sp0022	Sp0009	-58580.3	-58865.5	-285.207	-355.557
Sp0008	N20	-58580.3	-58866.1	-285.805	-324.189
Sp0024	Sp0020	-58580.3	-58866.3	-286.005	-406.782
Sp0024	Sp0008	-58580.3	-58866.3	-286.005	-443.321
N20	N50	-58580.3	-58866.5	-286.217	-314.322
N24	Sp0003	-58580.3	-58867.4	-287.106	-408.138
N20	Sp0008	-58580.3	-58867.4	-287.124	-298.138
N20	Sp0020	-58580.3	-58867.4	-287.124	-289.37
Sp0011	Sp0024	-58580.3	-58867.4	-287.129	-357.819
Sp0011	N41	-58580.3	-58867.8	-287.499	-335.061
N6	Sp0003	-58580.3	-58867.9	-287.669	-321.893
N8	Sp0008	-58580.3	-58868.7	-288.411	-425.442
N8	Sp0020	-58580.3	-58868.7	-288.411	-427.733
N7	Sp0004	-58580.3	-58868.9	-288.677	-343.659
N6	N50	-58580.3	-58869	-288.69	-323.575
N7	Sp0005	-58580.3	-58869	-288.73	-357.755
Sp0024	Sp0007	-58580.3	-58869.2	-288.983	-403.051
N7	Sp0020	-58580.3	-58869.7	-289.388	-331.864
N7	Sp0008	-58580.3	-58869.7	-289.389	-369.596
N39	N26	-58580.3	-58870	-289.736	-249.479
N39	Sp0002	-58580.3	-58870	-289.736	-293.218
Sp0021	Sp0018	-58580.3	-58870.2	-289.94	-262.491
Sp0021	Sp0017	-58580.3	-58870.7	-290.399	-264.353
Sp0020	Sp0011	-58580.3	-58870.8	-290.583	-288.367
Sp0010	Sp0007	-58580.3	-58870.9	-290.61	-371.757
N46	Sp0002	-58580.3	-58871.1	-290.821	-288.251
N46	N26	-58580.3	-58871.1	-290.822	-338.365
Sp0010	Sp0016	-58580.3	-58871.2	-290.972	-355.024
Sp0024	Sp0016	-58580.3	-58871.5	-291.264	-429.002
N13	Sp0009	-58580.3	-58871.6	-291.302	-281.422
N13	N32	-58580.3	-58871.6	-291.303	-366.509
Sp0020	N11	-58580.3	-58871.8	-291.571	-236.422
Sp0020	N6	-58580.3	-58871.8	-291.583	-238.739
Sp0008	N4	-58580.3	-58872.7	-292.396	-334.293
N24	N50	-58580.3	-58873.1	-292.849	-367.597
Sp0008	N7	-58580.3	-58873.1	-292.881	-338.096
Sp0020	N20	-58580.3	-58875.1	-294.798	-279.164
Sp0027	Sp0009	-58580.3	-58875.2	-294.983	-310.367
Sp0022	Sp0004	-58580.3	-58875.3	-295.004	-314.827
Sp0022	Sp0005	-58580.3	-58876.3	-296.06	-286.071
N10	Sp0003	-58580.3	-58876.9	-296.661	-283.711
N10	N50	-58580.3	-58877	-296.76	-344.738
Sp0018	N23	-58580.3	-58877.6	-297.358	-423.459
Sp0007	N4	-58580.3	-58877.7	-297.408	-217.272
Sp0012	Sp0006	-58580.3	-58877.8	-297.531	-507.488
Sp0006	Sp0023	-58580.3	-58878.4	-298.178	-376.97
Sp0006	Sp0019	-58580.3	-58878.4	-298.178	-376.819
Sp0012	N24	-58580.3	-58878.8	-298.579	-446.504
Sp0018	N7	-58580.3	-58879.7	-299.445	-335.199
Sp0018	N13	-58580.3	-58880.3	-300.003	-354.209
Sp0018	N6	-58580.3	-58880.6	-300.303	-321.929
Sp0016	Sp0027	-58580.3	-58880.7	-300.441	-375.516
Sp0018	Sp0025	-58580.3	-58880.8	-300.548	-384.874
Sp0027	N32	-58580.3	-58881.2	-300.926	-279.511
Sp0016	N7	-58580.3	-58881.3	-301.002	-328.609
Sp0020	N7	-58580.3	-58881.3	-301.016	-285.784
N41	N37	-58580.3	-58881.4	-301.098	-514.109
N41	Sp0012	-58580.3	-58881.4	-301.098	-517.624
N9	Sp0017	-58580.3	-58881.4	-301.143	-310.049
Sp0020	N4	-58580.3	-58882.1	-301.828	-275.001
N9	Sp0018	-58580.3	-58882.1	-301.878	-300.717
Sp0007	N6	-58580.3	-58882.4	-302.158	-264.593
Sp0010	N32	-58580.3	-58882.5	-302.285	-388.407
Sp0010	Sp0009	-58580.3	-58882.6	-302.297	-453.797
Sp0017	N1	-58580.3	-58882.7	-302.393	-182.258
Sp0008	Sp0027	-58580.3	-58883.3	-303.048	-372.68
Sp0017	N4	-58580.3	-58883.9	-303.619	-308.638
N11	Sp0008	-58580.3	-58884.1	-303.842	-220.708
N11	Sp0020	-58580.3	-58884.1	-303.842	-187.424
Sp0002	Sp0024	-58580.3	-58884.2	-303.949	-417.771
Sp0002	N41	-58580.3	-58884.2	-303.953	-453.205
Sp0018	Sp0027	-58580.3	-58884.5	-304.262	-368.883
N28	Sp0008	-58580.3	-58884.5	-304.264	-383.413
N28	Sp0020	-58580.3	-58884.5	-304.264	-338.097
Sp0007	N1	-58580.3	-58884.7	-304.424	-220.479
Sp0009	Sp0005	-58580.3	-58885.2	-304.907	-342.416
Sp0009	Sp0004	-58580.3	-58885.3	-305.016	-358.497
Sp0010	Sp0015	-58580.3	-58886	-305.753	-377.012
Sp0010	Sp0000	-58580.3	-58886	-305.754	-370.136
N38	N24	-58580.3	-58886.4	-306.169	-522.951
N38	Sp0006	-58580.3	-58886.5	-306.193	-443.074
N37	Sp0006	-58580.3	-58887	-306.71	-536.663
Sp0007	N5	-58580.3	-58887.1	-306.857	-320.464
Sp0024	Sp0005	-58580.3	-58887.2	-306.926	-441.111
N37	N24	-58580.3	-58887.3	-306.988	-576.117
N10	Sp0009	-58580.3	-58887.3	-307.081	-388.183
N10	N32	-58580.3	-58887.4	-307.163	-436.578
N18	Sp0003	-58580.3	-58887.7	-307.426	-324.83
Sp0018	N46	-58580.3	-58887.7	-307.457	-439.592
N18	N50	-58580.3	-58887.8	-307.538	-392.151
N7	Sp0009	-58580.3	-58887.8	-307.568	-307.756
N7	N32	-58580.3	-58887.9	-307.685	-349.316
Sp0018	N39	-58580.3	-58888	-307.736	-420.369
N41	Sp0003	-58580.3	-58888.3	-308.088	-490.152
Sp0024	Sp0004	-58580.3	-58888.5	-308.275	-479.877
N32	N37	-58580.3	-58888.7	-308.442	-380.094
N41	N50	-58580.3	-58889	-308.766	-501.61
N23	Sp0024	-58580.3	-58889.1	-308.868	-506.81
N32	Sp0012	-58580.3	-58889.3	-309.049	-407.394
Sp0020	Sp0027	-58580.3	-58889.3	-309.05	-320.752
Sp0018	Sp0001	-58580.3	-58889.5	-309.231	-397.806
Sp0018	N10	-58580.3	-58889.8	-309.49	-324.715
Sp0008	N1	-58580.3	-58890.1	-309.835	-259.621
N23	N41	-58580.3	-58890.7	-310.391	-608.951
Sp0018	Sp0011	-58580.3	-58892.4	-312.124	-376.992
N18	Sp0009	-58580.3	-58892.7	-312.467	-458.061
N18	N32	-58580.3	-58892.9	-312.657	-503.852
Sp0008	Sp0010	-58580.3	-58892.9	-312.684	-382.9
Sp0008	N28	-58580.3	-58892.9	-312.684	-443.572
Sp0008	N5	-58580.3	-58893.3	-313.052	-438.447
Sp0018	N31	-58580.3	-58893.5	-313.253	-423.941
N38	N37	-58580.3	-58893.6	-313.316	-452.616
N38	Sp0012	-58580.3	-58893.6	-313.317	-430.497
Sp0018	N38	-58580.3	-58893.6	-313.323	-410.796
Sp0000	N4	-58580.3	-58893.6	-313.358	-255.7
Sp0018	N11	-58580.3	-58893.9	-313.673	-314.983
Sp0000	N6	-58580.3	-58894.5	-314.248	-276.92
Sp0018	N20	-58580.3	-58894.6	-314.382	-344.836
Sp0015	Sp0016	-58580.3	-58894.9	-314.633	-317.659
Sp0015	Sp0007	-58580.3	-58894.9	-314.633	-246.082
N11	Sp0003	-58580.3	-58895.1	-314.807	-297.209
Sp0018	Sp0022	-58580.3	-58895.3	-315.068	-434.575
N11	N50	-58580.3	-58895.4	-315.104	-207.32
N28	N50	-58580.3	-58895.7	-315.464	-360.76
N28	Sp0003	-58580.3	-58895.7	-315.467	-393.822
N20	N32	-58580.3	-58896.3	-316.059	-455.731
Sp0020	N13	-58580.3	-58896.3	-316.062	-354.471
N20	Sp0009	-58580.3	-58896.3	-316.075	-335.44
Sp0021	Sp0019	-58580.3	-58896.7	-316.463	-377.303
Sp0021	Sp0023	-58580.3	-58896.7	-316.464	-393.933
Sp0018	N18	-58580.3	-58897.3	-317.009	-417.11
Sp0008	N13	-58580.3	-58897.7	-317.408	-348.143
N28	Sp0009	-58580.3	-58897.7	-317.45	-454.612
N28	N32	-58580.3	-58897.7	-317.45	-438.004
N24	Sp0007	-58580.3	-58899.2	-318.969	-438.095
Sp0003	N37	-58580.3	-58900.4	-320.106	-422.436
Sp0003	Sp0012	-58580.3	-58900.4	-320.107	-390.726
N24	Sp0016	-58580.3	-58900.6	-320.345	-428.723
Sp0020	N1	-58580.3	-58900.9	-320.665	-231.278
N37	Sp0008	-58580.3	-58901.1	-320.817	-565.263
N37	Sp0020	-58580.3	-58901.1	-320.817	-575.12
Sp0024	Sp0000	-58580.3	-58901.8	-321.505	-418.505
Sp0024	Sp0015	-58580.3	-58901.8	-321.508	-425.321
Sp0014	Sp0020	-58580.3	-58902.5	-322.264	-368.58
Sp0014	Sp0008	-58580.3	-58903.2	-322.98	-348.486
Sp0003	Sp0006	-58580.3	-58903.6	-323.332	-466.983
Sp0009	Sp0019	-58580.3	-58903.9	-323.594	-375.509
Sp0009	Sp0023	-58580.3	-58903.9	-323.595	-398.884
Sp0003	N24	-58580.3	-58904.5	-324.189	-431.058
Sp0020	N5	-58580.3	-58904.7	-324.468	-364.339
Sp0020	N28	-58580.3	-58904.8	-324.499	-375.784
Sp0020	Sp0010	-58580.3	-58904.8	-324.499	-322.049
Sp0020	Sp0025	-58580.3	-58905	-324.767	-384.908
Sp0022	Sp0008	-58580.3	-58905.2	-324.894	-253.076
Sp0022	Sp0020	-58580.3	-58905.2	-324.894	-262.178
Sp0000	N1	-58580.3	-58907.8	-327.535	-271.098
Sp0000	N5	-58580.3	-58907.9	-327.677	-326.984
Sp0015	N4	-58580.3	-58908	-327.788	-241.037
Sp0005	N8	-58580.3	-58909	-328.768	-464.274
N32	Sp0003	-58580.3	-58909.1	-328.845	-520.807
N39	Sp0009	-58580.3	-58909.5	-329.243	-414.328
Sp0005	N9	-58580.3	-58909.7	-329.476	-482.556
N10	Sp0016	-58580.3	-58909.9	-329.614	-532.04
N10	Sp0007	-58580.3	-58909.9	-329.623	-359.448
N23	Sp0020	-58580.3	-58910	-329.7	-436.522
N23	Sp0008	-58580.3	-58910	-329.7	-458.162
Sp0020	N23	-58580.3	-58910.4	-330.18	-424.194
Sp0018	N26	-58580.3	-58910.7	-330.401	-415.782
N13	Sp0004	-58580.3	-58910.7	-330.44	-320.019
N13	Sp0005	-58580.3	-58910.8	-330.532	-356.461
Sp0015	N6	-58580.3	-58911.1	-330.802	-321.79
Sp0018	Sp0002	-58580.3	-58911.1	-330.862	-473.176
N32	N50	-58580.3	-58911.3	-331.059	-414.126
N39	N32	-58580.3	-58912.8	-332.492	-373.688
N41	Sp0007	-58580.3	-58913	-332.781	-554.479
N13	Sp0020	-58580.3	-58913.5	-333.214	-373.949
N13	Sp0008	-58580.3	-58913.5	-333.214	-388.058
N24	Sp0008	-58580.3	-58913.7	-333.439	-458.969
N24	Sp0020	-58580.3	-58913.7	-333.439	-425.796
N50	N11	-58580.3	-58913.7	-333.485	-276.732
N50	N10	-58580.3	-58913.7	-333.485	-300.115
Sp0008	Sp0025	-58580.3	-58913.8	-333.521	-437.802
N41	Sp0016	-58580.3	-58914.1	-333.805	-626.088
N6	N32	-58580.3	-58914.2	-333.916	-428.74
N6	Sp0009	-58580.3	-58914.2	-333.918	-272.507
Sp0008	N23	-58580.3	-58914.2	-333.92	-505.86
Sp0001	N41	-58580.3	-58914.3	-334.028	-425.638
Sp0001	Sp0024	-58580.3	-58914.3	-334.042	-434.339
Sp0017	Sp0014	-58580.3	-58914.5	-334.206	-485.46
N26	Sp0015	-58580.3	-58914.7	-334.477	-416.496
N26	Sp0000	-58580.3	-58915	-334.775	-394.287
Sp0018	Sp0010	-58580.3	-58916.5	-336.191	-417.752
Sp0004	Sp0022	-58580.3	-58916.6	-336.385	-528.8
Sp0018	N28	-58580.3	-58916.7	-336.459	-413.866
Sp0015	N1	-58580.3	-58916.9	-336.637	-254.376
N31	Sp0009	-58580.3	-58916.9	-336.639	-477.309
N31	N32	-58580.3	-58916.9	-336.64	-470.74
N18	Sp0016	-58580.3	-58919	-338.741	-535.562
N18	Sp0007	-58580.3	-58919	-338.747	-414.178
N50	Sp0011	-58580.3	-58920.4	-340.096	-331.615
N50	N20	-58580.3	-58920.4	-340.098	-287.337
Sp0015	N5	-58580.3	-58920.7	-340.444	-420.533
Sp0022	Sp0024	-58580.3	-58923.4	-343.11	-344.801
N24	Sp0000	-58580.3	-58923.7	-343.428	-441.359
N24	Sp0015	-58580.3	-58923.7	-343.429	-438.823
Sp0004	N31	-58580.3	-58923.8	-343.532	-489.648
N50	N9	-58580.3	-58923.8	-343.551	-374.972
Sp0022	N41	-58580.3	-58923.9	-343.626	-346.535
Sp0007	N11	-58580.3	-58923.9	-343.672	-247.573
Sp0007	N10	-58580.3	-58923.9	-343.672	-328.89
Sp0005	Sp0022	-58580.3	-58924	-343.733	-508.89
Sp0005	N31	-58580.3	-58924	-343.744	-450.75
N46	Sp0006	-58580.3	-58924.8	-344.5	-428.322
N46	N24	-58580.3	-58924.8	-344.501	-369.719
N50	N8	-58580.3	-58925.3	-345.074	-465.773
N26	Sp0024	-58580.3	-58925.6	-345.289	-508.103
N26	N41	-58580.3	-58926.1	-345.829	-468.626
Sp0013	Sp0023	-58580.3	-58926.3	-346.052	-387.617
Sp0013	Sp0019	-58580.3	-58926.4	-346.114	-375.406
Sp0017	N7	-58580.3	-58926.7	-346.487	-335.324
Sp0017	N6	-58580.3	-58926.8	-346.507	-314.907
Sp0016	N4	-58580.3	-58928	-347.772	-407.262
Sp0025	Sp0024	-58580.3	-58928.1	-347.824	-379.032
N23	Sp0004	-58580.3	-58928.2	-347.983	-468.744
N23	Sp0005	-58580.3	-58928.3	-348.058	-464.299
N41	Sp0020	-58580.3	-58928.5	-348.204	-570.595
N41	Sp0008	-58580.3	-58928.5	-348.278	-614.312
Sp0007	Sp0011	-58580.3	-58928.8	-348.546	-335.832
Sp0007	N20	-58580.3	-58928.9	-348.655	-331.579
Sp0025	N41	-58580.3	-58929	-348.745	-343.018
Sp0017	Sp0011	-58580.3	-58929.1	-348.793	-379.424
Sp0016	N6	-58580.3	-58930	-349.77	-443.935
Sp0001	Sp0000	-58580.3	-58930.4	-350.184	-361.89
Sp0001	Sp0015	-58580.3	-58930.4	-350.184	-374.49
N37	N32	-58580.3	-58930.9	-350.668	-671.243
N37	Sp0009	-58580.3	-58930.9	-350.668	-676.156
N6	Sp0007	-58580.3	-58931.4	-351.127	-364.823
N6	Sp0016	-58580.3	-58931.4	-351.127	-452.093
N32	Sp0008	-58580.3	-58931.7	-351.482	-458.639
N32	Sp0020	-58580.3	-58931.7	-351.487	-439.564
Sp0004	N8	-58580.3	-58933.2	-352.94	-519.871
N32	Sp0007	-58580.3	-58933.3	-352.993	-454.579
Sp0017	N10	-58580.3	-58933.6	-353.303	-325.994
Sp0005	Sp0026	-58580.3	-58933.9	-353.623	-514.002
Sp0012	Sp0008	-58580.3	-58934	-353.762	-426.618
Sp0012	Sp0020	-58580.3	-58934	-353.762	-464.498
Sp0004	N9	-58580.3	-58934.2	-353.948	-475.727
N41	Sp0000	-58580.3	-58934.4	-354.168	-538.175
N41	Sp0015	-58580.3	-58934.4	-354.169	-585.63
Sp0017	N20	-58580.3	-58934.4	-354.173	-342.455
Sp0007	Sp0000	-58580.3	-58934.7	-354.418	-239.925
N11	Sp0009	-58580.3	-58934.8	-354.52	-267.241
N11	N32	-58580.3	-58934.8	-354.521	-267.614
Sp0017	N11	-58580.3	-58934.9	-354.675	-322.055
Sp0017	N23	-58580.3	-58935	-354.788	-421.407
Sp0007	Sp0015	-58580.3	-58935.1	-354.836	-240.034
Sp0017	N13	-58580.3	-58935.6	-355.345	-346.738
N32	Sp0016	-58580.3	-58935.7	-355.47	-473.202
N46	N37	-58580.3	-58936.1	-355.813	-370.3
N46	Sp0012	-58580.3	-58936.1	-355.816	-405.238
Sp0017	Sp0027	-58580.3	-58936.2	-355.93	-372.152
N20	Sp0007	-58580.3	-58936.5	-356.202	-394.347
N20	Sp0016	-58580.3	-58936.5	-356.203	-442.171
Sp0005	N15	-58580.3	-58936.6	-356.353	-515.244
N37	Sp0003	-58580.3	-58937.2	-356.931	-621.369
N37	N50	-58580.3	-58937.2	-356.932	-619.797
Sp0016	Sp0000	-58580.3	-58937.4	-357.136	-408.191
Sp0016	Sp0015	-58580.3	-58937.8	-357.527	-470.174
Sp0016	N5	-58580.3	-58938.5	-358.249	-537.341
Sp0017	Sp0025	-58580.3	-58938.9	-358.589	-390.476
Sp0017	Sp0001	-58580.3	-58939.6	-359.331	-399.257
Sp0016	N1	-58580.3	-58939.7	-359.458	-321.566
Sp0017	N18	-58580.3	-58940.2	-359.984	-417.701
Sp0012	Sp0003	-58580.3	-58941.2	-360.924	-446.136
Sp0012	N50	-58580.3	-58941.2	-360.926	-405.865
N39	Sp0012	-58580.3	-58941.3	-361.001	-309.357
N39	N37	-58580.3	-58941.3	-361.002	-292.413
N28	Sp0016	-58580.3	-58941.4	-361.104	-479.041
N28	Sp0007	-58580.3	-58941.4	-361.111	-449.961
Sp0018	Sp0003	-58580.3	-58942.1	-361.834	-507.006
Sp0000	N10	-58580.3	-58942.8	-362.559	-358.586
Sp0000	N11	-58580.3	-58942.8	-362.56	-286.535
Sp0017	N28	-58580.3	-58943.7	-363.407	-410.441
Sp0007	N8	-58580.3	-58943.9	-363.666	-412.325
N24	Sp0004	-58580.3	-58944	-363.781	-440.588
N24	Sp0005	-58580.3	-58944	-363.782	-446.361
Sp0018	N50	-58580.3	-58944.1	-363.808	-473.113
Sp0012	N32	-58580.3	-58945.1	-364.857	-484.889
Sp0012	Sp0009	-58580.3	-58945.1	-364.865	-533.757
Sp0007	N9	-58580.3	-58945.9	-365.61	-423.417
Sp0017	Sp0010	-58580.3	-58946.3	-366.039	-412.011
Sp0017	N26	-58580.3	-58947	-366.768	-404.533
Sp0017	Sp0022	-58580.3	-58947.2	-366.899	-438.244
Sp0000	Sp0011	-58580.3	-58947.6	-367.309	-361.948
Sp0000	N20	-58580.3	-58947.6	-367.311	-378.476
Sp0017	Sp0002	-58580.3	-58948.2	-367.914	-476.486
Sp0017	N31	-58580.3	-58948.6	-368.332	-426.01
N41	Sp0004	-58580.3	-58948.7	-368.45	-535.015
N41	Sp0005	-58580.3	-58948.7	-368.463	-529.154
Sp0005	N39	-58580.3	-58949.4	-369.172	-491.795
Sp0005	N38	-58580.3	-58949.4	-369.185	-505.194
Sp0024	Sp0019	-58580.3	-58950.1	-369.879	-433.408
Sp0024	Sp0023	-58580.3	-58950.1	-369.88	-483.554
Sp0004	N38	-58580.3	-58950.9	-370.639	-528.115
Sp0004	N39	-58580.3	-58950.9	-370.639	-485.737
Sp0017	N38	-58580.3	-58952.4	-372.152	-398.637
Sp0017	N39	-58580.3	-58952.7	-372.44	-419.516
Sp0008	N9	-58580.3	-58952.9	-372.591	-532.609
N37	Sp0016	-58580.3	-58953	-372.749	-717.254
N37	Sp0007	-58580.3	-58953	-372.754	-650.175
Sp0008	N8	-58580.3	-58953.3	-373.022	-528.646
N38	Sp0009	-58580.3	-58956.4	-376.153	-569.252
Sp0027	N41	-58580.3	-58957.4	-377.118	-376.024
Sp0027	Sp0024	-58580.3	-58957.4	-377.12	-377.184
Sp0017	N46	-58580.3	-58957.4	-377.126	-441.826
N38	N32	-58580.3	-58957.8	-377.539	-661.087
Sp0010	N41	-58580.3	-58958.1	-377.887	-470.755
Sp0010	Sp0024	-58580.3	-58958.2	-377.907	-504.744
N32	Sp0005	-58580.3	-58958.6	-378.331	-543.911
N32	Sp0004	-58580.3	-58958.6	-378.332	-510.669
Sp0005	Sp0021	-58580.3	-58958.7	-378.479	-541.093
Sp0005	Sp0013	-58580.3	-58958.7	-378.488	-566.473
Sp0003	Sp0009	-58580.3	-58958.9	-378.623	-484.652
Sp0003	N32	-58580.3	-58958.9	-378.684	-463.986
N15	Sp0019	-58580.3	-58959.6	-379.378	-442.407
N15	Sp0023	-58580.3	-58959.6	-379.379	-475.861
Sp0015	N10	-58580.3	-58960.1	-379.808	-406.75
Sp0015	N11	-58580.3	-58960.1	-379.809	-341.925
Sp0005	Sp0014	-58580.3	-58960.6	-380.387	-552.039
Sp0004	N15	-58580.3	-58960.9	-380.606	-525.21
Sp0005	N46	-58580.3	-58961.1	-380.865	-534.909
Sp0004	Sp0026	-58580.3	-58961.3	-381.004	-546.368
Sp0007	Sp0001	-58580.3	-58961.4	-381.127	-383.538
Sp0007	N18	-58580.3	-58961.4	-381.144	-386.936
Sp0004	Sp0014	-58580.3	-58962.3	-382.057	-613.399
Sp0004	N46	-58580.3	-58962.4	-382.142	-505.871
N32	Sp0000	-58580.3	-58963.1	-382.809	-463.836
N32	Sp0015	-58580.3	-58963.1	-382.811	-407.306
Sp0014	Sp0005	-58580.3	-58963.2	-382.985	-390.798
Sp0000	N9	-58580.3	-58963.3	-383.022	-439.533
Sp0014	Sp0004	-58580.3	-58963.3	-383.071	-386.832
N20	Sp0015	-58580.3	-58963.3	-383.075	-425.918
N20	Sp0000	-58580.3	-58963.3	-383.076	-448.375
N13	Sp0024	-58580.3	-58963.5	-383.219	-377.086
Sp0002	Sp0019	-58580.3	-58964.6	-384.318	-425.589
Sp0002	Sp0023	-58580.3	-58964.6	-384.318	-423.623
Sp0015	Sp0011	-58580.3	-58964.7	-384.41	-359.382
Sp0015	N20	-58580.3	-58964.7	-384.412	-392.92
N13	N41	-58580.3	-58964.8	-384.536	-503.524
Sp0018	N37	-58580.3	-58965.1	-384.817	-426.54
Sp0018	Sp0012	-58580.3	-58965.1	-384.82	-457.346
N11	Sp0007	-58580.3	-58965.3	-385.079	-279.766
N11	Sp0016	-58580.3	-58965.3	-385.079	-345.613
Sp0000	N8	-58580.3	-58965.4	-385.146	-441.741
N18	Sp0024	-58580.3	-58965.7	-385.441	-485.836
N18	N41	-58580.3	-58965.7	-385.442	-610.488
N18	Sp0015	-58580.3	-58966.9	-386.622	-499.388
N18	Sp0000	-58580.3	-58967.7	-387.4	-425.351
N50	N18	-58580.3	-58968	-387.731	-380.82
N28	Sp0024	-58580.3	-58968.1	-387.852	-511.902
N50	Sp0001	-58580.3	-58968.2	-387.888	-329.364
Sp0020	N9	-58580.3	-58968.5	-388.239	-432.181
Sp0020	N8	-58580.3	-58968.6	-388.35	-443.589
N28	N41	-58580.3	-58968.7	-388.429	-564.562
N10	Sp0024	-58580.3	-58969.6	-389.289	-367.675
N10	N41	-58580.3	-58969.6	-389.289	-480.664
Sp0011	Sp0023	-58580.3	-58970	-389.689	-374.798
Sp0011	Sp0019	-58580.3	-58970	-389.689	-343.971
Sp0007	Sp0010	-58580.3	-58971.5	-391.2	-373.384
N50	Sp0010	-58580.3	-58971.5	-391.282	-373.858
N50	N28	-58580.3	-58971.9	-391.671	-425.709
N50	Sp0026	-58580.3	-58973.4	-393.179	-489.705
N50	N15	-58580.3	-58973.4	-393.179	-470.34
Sp0007	N28	-58580.3	-58974.8	-394.58	-394.561
Sp0018	Sp0007	-58580.3	-58975.7	-395.451	-513.313
Sp0015	N9	-58580.3	-58976.3	-396.031	-469.945
N37	Sp0024	-58580.3	-58976.5	-396.256	-680.982
Sp0017	N37	-58580.3	-58977.5	-397.234	-409.971
Sp0018	Sp0016	-58580.3	-58977.7	-397.439	-489.694
N37	N41	-58580.3	-58978.1	-397.848	-714.126
Sp0012	Sp0016	-58580.3	-58978.4	-398.096	-485.456
Sp0012	Sp0007	-58580.3	-58978.4	-398.101	-498.996
N10	Sp0000	-58580.3	-58978.6	-398.307	-420.89
N10	Sp0015	-58580.3	-58978.6	-398.307	-420.476
Sp0017	Sp0012	-58580.3	-58978.8	-398.527	-457.171
Sp0007	N15	-58580.3	-58979.8	-399.502	-491.833
N50	Sp0013	-58580.3	-58979.9	-399.651	-496.803
Sp0015	N8	-58580.3	-58980.3	-400.072	-510.25
Sp0007	Sp0026	-58580.3	-58980.9	-400.667	-499.221
Sp0020	N31	-58580.3	-58982	-401.751	-485.553
Sp0020	Sp0022	-58580.3	-58982	-401.758	-423.36
N28	Sp0015	-58580.3	-58982.6	-402.322	-483.649
N28	Sp0000	-58580.3	-58982.6	-402.328	-452.455
Sp0008	Sp0012	-58580.3	-58982.7	-402.418	-530.337
Sp0008	N37	-58580.3	-58982.7	-402.418	-511.561
N7	Sp0024	-58580.3	-58983.8	-403.546	-370.655
Sp0018	Sp0015	-58580.3	-58984.1	-403.855	-483.956
Sp0018	Sp0000	-58580.3	-58984.1	-403.862	-515.371
N20	Sp0024	-58580.3	-58984.4	-404.091	-434.813
N7	N41	-58580.3	-58984.5	-404.238	-406.799
Sp0004	Sp0021	-58580.3	-58984.8	-404.544	-564.578
Sp0004	Sp0013	-58580.3	-58984.8	-404.545	-562.649
N20	N41	-58580.3	-58985	-404.75	-450.622
N50	Sp0021	-58580.3	-58985.1	-404.876	-494.471
N39	Sp0024	-58580.3	-58987.1	-406.874	-467.578
N39	N41	-58580.3	-58987.6	-407.301	-472.182
Sp0000	N18	-58580.3	-58988.5	-408.232	-410.331
Sp0000	Sp0001	-58580.3	-58988.5	-408.244	-409.018
Sp0008	Sp0026	-58580.3	-58988.8	-408.52	-487.127
N6	Sp0000	-58580.3	-58989.1	-408.835	-395.462
N6	Sp0015	-58580.3	-58989.1	-408.835	-380.658
Sp0007	N26	-58580.3	-58989.4	-409.115	-440.357
Sp0016	N10	-58580.3	-58989.4	-409.165	-517.605
Sp0016	N11	-58580.3	-58989.4	-409.165	-442.352
Sp0007	Sp0002	-58580.3	-58989.8	-409.569	-489.701
Sp0008	N15	-58580.3	-58989.9	-409.611	-531.918
N4	Sp0017	-58580.3	-58990.8	-410.522	-500.905
N4	Sp0018	-58580.3	-58990.8	-410.523	-493.85
N9	Sp0023	-58580.3	-58993.4	-413.173	-433.668
N9	Sp0019	-58580.3	-58993.4	-413.174	-415.036
Sp0000	Sp0010	-58580.3	-58993.5	-413.268	-369.976
Sp0000	N28	-58580.3	-58993.7	-413.411	-413.921
Sp0016	Sp0011	-58580.3	-58996.3	-416.002	-418.929
Sp0008	Sp0022	-58580.3	-58996.6	-416.346	-404.823
Sp0008	N31	-58580.3	-58997	-416.691	-593.597
Sp0011	Sp0017	-58580.3	-58997.2	-416.943	-427.339
Sp0011	Sp0018	-58580.3	-58997.2	-416.943	-425.79
Sp0020	Sp0012	-58580.3	-58997.5	-417.244	-513.206
Sp0016	N20	-58580.3	-58997.6	-417.313	-492.353
[truncated: 463 more rows]
